# Supplementary material for: Morphology and Histochemistry of the Aesthetasc-Associated Epidermal Glands in Terrestrial Hermit Crabs of the Genus Coenobita (Decapoda: Paguroidea)
Source: PLoS One. 2014 May 7;9(5):e96430. doi: 10.1371/journal.pone.0096430 (PMC4013018; doi:10.1371/journal.pone.0096430)
Supplement: Table S1 — The complete list of proteins identified in the glandular complexes-containing tissue, GT. (XLSX) [file pone.0096430.s001.xlsx]

## Sheet: 1D-U-de novo
Table S1	The complete list of proteins in the glandular tissue
Spot number	Mascot searching					MS BLAST searching					MSE analysis
	Protein name	Accession	Species	Score	Peptide hits	Protein name	Accession	Species	Score	Peptide hits	Protein name	Accession	Species	Score	Peptide hits
1A	Histone 2A	XP_002170269	Hydra magnipapillata	162	4	Histone 2A	XP_003702149	Megachile rotundata	175	3	Polyubiquitin	P0CG69	Drosophila melanogaster	48814	28
	ConsensusfromContig80707_full_rev_frame_1		Coenobita	79	1	ConsensusfromContig78959_full_rev_frame_0			115	2	histone H2A	XP_003702149.1_	Megachile rotundata	8140	4
	ConsensusfromContig28270_full_fwd_frame_0		Coenobita	77	1	RND efflux system, NodT	ABM18429	Marinobacter aquaeolei VT8	110	2	40S ribosomal protein	EEB18567 1	Pediculus humanus corporis	2788	3
	ConsensusfromContig115053_full_rev_frame_0		Coenobita	73	1	ConsensusfromContig42378_full_rev_frame_1			84	1	ConsensusfromContig80707_full_rev_frame_1		Coenobita	3580	2
						ConsensusfromContig115053_full_rev_frame_0			79	1	histone H4	GF20391	Drosophila ananassae	3498	4
						CDGSH-type zinc finger	ACG76244	Amblyomma americanum	73	1	ConsensusfromContig42378 full rev frame 1		Coenobita	1794	2
						coagulation factor XI	XP_001845410	Culex quinquefasciatus	72	1	ConsensusfromContig69829 full rev frame 2		Coenobita	1222	3
						ubiquitin (ConsensusfromContig81144_full_rev_frame_0; ConsensusfromContig27852_full_rev_frame_0)	AAB00498	Homarus americanus	71	1	ConsensusfromContig27957 full rev frame 0		Coenobita	1280	2
						ribosomal protein S28	ABO47825	Heliconius melpomene	71	1	ConsensusfromContig46924 full rev frame 0		Coenobita	1060	2
											ConsensusfromContig33937 full rev frame 1		Coenobita	1040	2
											ConsensusfromContig78959 full rev frame 0		Coenobita	806	1
2A	histone H2A.2.2	XP_002169186	Hydra magnipapillata	136	3	ConsensusfromContig78959_full_rev_frame_0 (cuticle protein)			249	4	Histone 2A	XP_003702149	Megachile rotundata	11447	6
	ConsensusfromContig8357_full_fwd_frame_0			72	2	ConsensusfromContig8357_full_fwd_frame_0			234	3	Histone H4	Q43083	Pyrenomonas salina	3490	5
	ConsensusfromContig27957_full_rev_frame_0			65	1	ConsensusfromContig46299_full_rev_frame_2			205	4	ConsensusfromContig27957 full rev frame 0		coenobita	5583	1
	ConsensusfromContig78959_full_rev_frame_0			61	1	Histone 2A	XP_003702149	Megachile rotundata	177	3	histone H4	GF20391	Drosophila ananassae	5077	5
						Glycosyltransferase	EEZ97542	Tribolium castaneum	150	3	ConsensusfromContig8357 full fwd frame 0		coenobita	3503	4
						ConsensusfromContig42378_full_rev_frame_1			84	1	ConsensusfromContig46299 full rev frame 2		coenobita	1487	1
						ConsensusfromContig78959_full_rev_frame_0			81	1	ConsensusfromContig77970_full_fwd_frame_2		coenobita	347	3
						unknown	YP_004188519	Vibrio vulnificus MO6-24/O	76	1	ConsensusfromContig69829_full_rev_frame_2		coenobita	248	2
						peptidase propeptide/YPEB domain protein	EIG27258	Neisseria sicca VK64	70	1
3A	ConsensusfromContig80655_full_rev_frame_0 (Lipocalin)		Coenobita	78	2	cuticle proprotein proCP5.2	ABR27687	Callinectes sapidus	260	6	ConsensusfromContig80655_full_rev_frame_0 (intracellular fatty acid binding protein)		Coenobita	3954	3
	ConsensusfromContig28270_full_fwd_frame_0		Coenobita	64	1	ConsensusfromContig27957_full_rev_frame_0 (cuticle protein)		Coenobita	219	3	ConsensusfromContig82521 full rev frame 1 (nucleoside diphosphate kinase)		Coenobita	2372	2
	ConsensusfromContig27957_full_rev_frame_0		Coenobita	60	1	ConsensusfromContig80908_full_fwd_frame_1		Coenobita	116	2	ConsensusfromContig80908_full_fwd_frame_1		Coenobita	2076	4
	ConsensusfromContig78959_full_rev_frame_0		Coenobita	58	1	ConsensusfromContig78959_full_rev_frame_0		Coenobita	81	1	ConsensusfromContig111234_full_fwd_frame_0		Coenobita	1989	3
	metallo-beta-lactamase domain protein	ZP_09385291	Flavonifractor plautii ATCC 29863	58	1	CGNR zinc finger	ZP_10051040	Amycolatopsis sp. ATCC 39116	163	3	ConsensusfromContig110279_full_fwd_frame_0		Coenobita	1730	1
						Diguanylate-cyclase (DGC)	YP_341105	Pseudoalteromonas haloplanktis TAC125	75	1	ConsensusfromContig8357_full_fwd_frame_0		Coenobita	1261	2
											ConsensusfromContig27957_full_rev_frame_0		Coenobita	1184	1
											ConsensusfromContig43579 full rev frame 1 (peptidyl prolyl cis trans isomerase)		Coenobita	622	2
											ConsensusfromContig110538_full_fwd_frame_0 (putative 40S ribosomal protein)		Coenobita	605	3
											ConsensusfromContig96050_full_fwd_frame_0		Coenobita	448	3
4A	ConsensusfromContig110279_full_fwd_frame_0		Coenobita	82	1	ConsensusfromContig27957_full_rev_frame_0 (probably cuticle protein)		Coenobita	173	2	histone H3	XP_003746454.1	Metaseiulus occidentalis	2077	6
	ConsensusfromContig27957_full_rev_frame_0		Coenobita	69	1	serine-aspartate repeat-containing protein D	EIK10257	Staphylococcus aureus subsp. aureus VRS1	158	3	ConsensusfromContig110279_full_fwd_frame_0		Coenobita	1490	2
	ConsensusfromContig28576_full_rev_frame_1		Coenobita	69	2	farnesoic acid O-methyltransferase	ACL26692	Nilaparvata lugens	78	1	ConsensusfromContig80987 full rev frame 0		Coenobita	1042	1
	ConsensusfromContig80557_full_rev_frame_0		Coenobita	56	1	ConsensusfromContig112781_full_rev_frame_2		Coenobita	72	1	ribosomal protein S20	AAX38500.1	Palaemonetes pugio	552	2
	ConsensusfromContig77555_full_rev_frame_1		Coenobita	55	1	unknown	EIJ45050	Herbaspirillum sp. GW103	72	1	ConsensusfromContig80557_full_rev_frame_0		Coenobita	427	1
											ConsensusfromContig77555_full_rev_frame_1		Coenobita	377	2
											cuticle protein	XP_311430.4	Anopheles gambiae	265	2
											serine protease K12H4.7	ACO15310.1	Caligus clemensi	220	1
5A	ConsensusfromContig27957_full_rev_frame_0		Coenobita	105	2	ConsensusfromContig52405_full_rev_frame_0 (translation initiation factor 5A)		Coenobita	155	2	ConsensusfromContig52405_full_rev_frame_0 (eukaryotic translation initiation factor 5A)		Coenibita	1420	1
	ConsensusfromContig28270_full_fwd_frame_0		Coenobita	78	1	eukaryotic translation initiation factor 5A	ABI30653	Penaeus monodon	143	2	ConsensusfromContig28270_full_fwd_frame_0		Coenibita	883	1
	ConsensusfromContig27839_full_rev_frame_0 (ADP-ribosylation factor)		Coenobita	54	1	Cuticle protein AMP1A	P81384.1	Homarus americanus	135	3	ConsensusfromContig27957_full_rev_frame_0		Coenibita	703	3
						Long-chain-fatty-acid--CoA ligase	ABQ37149	Bradyrhizobium sp. BTAi1	114	2	ConsensusfromContig27589_full_fwd_frame_2		Coenibita	340	3
						MacB-like periplasmic core domain	YP_003913374	Ferrimonas balearica DSM 9799	112	2	FI15222p1	AEM92665.1	Drosophila melanogaster	314	2
						ConsensusfromContig98685_full_fwd_frame_0		Coenobita	113	2	hypothetical protein TcasGA2_TC004251	EFA13199.1	Tribolium castaneum	303	1
						ConsensusfromContig42378_full_rev_frame_1 (cuticle protein)		Coenobita	94	2	serine protease K12H4.7	ACO15310.1	Caligus clemensi	181	1
6A	ConsensusfromContig80801_full_fwd_frame_0		Coenobita	223	4	calcified cuticle protein CP19.0	ABB91674	Callinectes sapidus	281	6	ConsensusfromContig80801_full_fwd_frame_0		Coenobita	4628	5
	ConsensusfromContig28493_full_rev_frame_1		Coenobita	84	2	ConsensusfromContig80801_full_fwd_frame_0		Coenobita	271	4	ConsensusfromContig78322_full_rev_frame_2		Coenobita	2773	3
	ConsensusfromContig79899_full_rev_frame_1		Coenobita	82	2	ConsensusfromContig28493_full_rev_frame_1		Coenobita	197	3	ConsensusfromContig67413_full_fwd_frame_0		Coenobita	2580	1
	ConsensusfromContig28270_full_fwd_frame_0		Coenobita	64	1	ConsensusfromContig67413_full_fwd_frame_0		Coenobita	133	2	ConsensusfromContig114956_full_rev_frame_1		Coenobita	1581	2
	ConsensusfromContig29101_full_rev_frame_2 ( ADP-ribosylation factor)		Coenobita	56	1	ConsensusfromContig43977_full_rev_frame_1		Coenobita	132	2	ConsensusfromContig108330_full_fwd_frame_0		Coenobita	1392	3
						ATP synthase delta (OSCP) subunit	XP_002072797	Drosophila willistoni	82	1	ConsensusfromContig29101_full_rev_frame_2 (GTPase SAR1 and related small G protein)		Coenobita	1386	3
						ConsensusfromContig78322_full_rev_frame_2		Coenobita	74	1	ConsensusfromContig109225_full_fwd_frame_2		Coenobita	1190	4
						transgelin	EHJ75654	Danaus plexippus	68	1	ConsensusfromContig109676_full_fwd_frame_0		Coenobita	1044	1
						ADP-ribosylation factor	XP_003704732	Megachile rotundata	66	1	ConsensusfromContig28493_full_rev_frame_1		Coenobita	992	5
						signal peptidase complex subunit 3-like	XP_003739905	Metaseiulus occidentalis	65	1	ConsensusfromContig27965_full_rev_frame_1		Coenobita	643	4
											Sorting nexin-12	XP_002432737.1	Pediculus humanus corporis	841	3
											ConsensusfromContig60539_full_rev_frame_0		Coenobita	797	1
											ConsensusfromContig28270_full_fwd_frame_0		Coenobita	757	1
											hypothetical protein KGM_19876	EHJ65678	Danaus plexippus	676	1
											Sorting nexin 12	CAY54164.1	Heliconius melpomene	479	3
7A	ConsensusfromContig109750_full_rev_frame_0		Coenobita	190	3	ConsensusfromContig109750_full_rev_frame_0 (triosephosphate isomerase)		Coenobita	352	4	ConsensusfromContig56178_full_fwd_frame_1		Coenobita	4854	2
	ConsensusfromContig114956_full_rev_frame_1		Coenobita	185	3	Rab GTPase family	EFA09670	Tribolium castaneum	229	5	ConsensusfromContig114956_full_rev_frame_1		Coenobita	4756	3
	ConsensusfromContig110093_full_fwd_frame_2		Coenobita	108	3	calcified cuticle protein CP19.0	ABB91674	Callinectes sapidus	141	2	Rab GTPase family	AGC10822.1	Eriocheir sinensis	4308	7
	Rab GTPase family	XP_002973059	Selaginella moellendorffii	77	2	ConsensusfromContig112901_full_fwd_frame_2		Coenobita	128	2	ConsensusfromContig84076_full_fwd_frame_1; ConsensusfromContig48845_full_rev_frame_2		Coenobita	3513	6
	ConsensusfromContig56178_full_fwd_frame_1		Coenobita	74	1	ConsensusfromContig78322_full_rev_frame_2		Coenobita	121	2	ConsensusfromContig78322_full_rev_frame_2		Coenobita	3019	4
	ConsensusfromContig28613_full_rev_frame_1		Coenobita	73	1	ConsensusfromContig77989_full_rev_frame_2		Coenobita	115	2	ConsensusfromContig32512_full_rev_frame_2		Coenobita	2887	5
	ConsensusfromContig78322_full_rev_frame_2		Coenobita	71	2	ConsensusfromContig14210_full_rev_frame_1		Coenobita	95	1	triosephosphate isomerase	ABB81879.1	Fenneropenaeus chinensis	2801	4
	20S proteasome alpha subunit	AAB93421	Drosophila melanogaster	64	1	ConsensusfromContig28613_full_rev_frame_1		Coenobita	92	1	ConsensusfromContig110093_full_fwd_frame_2 (peroxiredoxin)		Coenobita	2264	7
	ConsensusfromContig32512_full_rev_frame_2 (glutathione S-transferase)		Coenobita	64	1	ConsensusfromContig56178_full_fwd_frame_1			84	1	ConsensusfromContig77737_full_rev_frame_2 (peroxiredoxin)		Coenobita	2131	5
	ConsensusfromContig81037_full_rev_frame_0		Coenobita	59	1	ConsensusfromContig110093_full_fwd_frame_2		Coenobita	77	1	ConsensusfromContig82277 full rev frame 2 (Ras related protein Rab 1A)		Coenobita	2080	3
	ConsensusfromContig14210_full_rev_frame_1		Coenobita	57	1	peroxiredoxin	YP_001188	Leptospira interrogans	68	1	Peroxiredoxin (PRX) family	XP_002057785.1	Drosophila virilis	1509	3
											ConsensusfromContig109750_full_rev_frame_0 (triosephosphate isomerase)		Coenobita	1444	7
											ConsensusfromContig76889_full_fwd_frame_1		Coenobita	1413	1
											ConsensusfromContig80793_full_rev_frame_0		Coenobita	1380	5
											ConsensusfromContig81048_full_rev_frame_0		Coenobita	1320	3
											ConsensusfromContig80510_full_rev_frame_0		Coenobita	1264	3
											ConsensusfromContig34210_full_fwd_frame_0		Coenobita	1225	1
											ConsensusfromContig76889_full_fwd_frame_2		Coenobita	1142	2
											ConsensusfromContig67413_full_fwd_frame_0		Coenobita	1086	1
											ConsensusfromContig28646_full_rev_frame_0		Coenobita	1048	1
											Crustacean calcium-binding protein 23	P80364.1	Homarus americanus	1006	4
											ConsensusfromContig78603_full_rev_frame_0		Coenobita	980	5
											Ras related protein Rab 11B	EFN87269.1	Harpegnathos saltator	939	4
											ConsensusfromContig109090_full_rev_frame_1		Coenobita	833	3
											ConsensusfromContig83104_full_rev_frame_0		Coenobita	765	1
											ConsensusfromContig80732_full_rev_frame_1		Coenobita	749	2
											Glycosyl hydrolase family 1	AEW46885	Chilo suppressalis	703	2
											ConsensusfromContig28270_full_fwd_frame_0		Coenobita	656	1
											ConsensusfromContig64301_full_rev_frame_0		Coenobita	589	1
											proteasome subunit alpha	XP_002413831.1	Ixodes scapularis	429	1
											ConsensusfromContig80801_full_fwd_frame_0		Coenobita	543	4
											ConsensusfromContig80526_full_rev_frame_0		Coenobita	426	3
											ConsensusfromContig44642_full_rev_frame_2		Coenobita	313	2
											ConsensusfromContig108988_full_fwd_frame_0		Coenobita	307	2
											serine protease K12H4.7	ACO15310.1	Caligus clemensi	252	3
8A	cytosolic manganese superoxide dismutase	AEK77429	Macrobrachium nipponense	282	5	cytoplasmic manganese superoxide dismutase	CAR85665	Cancer pagurus	579	10	14-3-3 protein	AFD33362	Scylla paramamosain	13060	8
	14-3-3 protein	AFD28274	Scylla paramamosain	141	3	14-3-3 protein	AFD33362	Scylla paramamosain	300	6	cytosolic manganese superoxide dismutase	AFD61666	Cherax quadricarinatus	10428	6
	ConsensusfromContig56178_full_fwd_frame_1		Coenobita	70	1	ConsensusfromContig85153_full_rev_frame_0 (cytoplasmic manganese superoxide dismutase)		Coenobita	288	4	ConsensusfromContig85153 full rev frame 0		Coenobita	6208	4
	ConsensusfromContig81048_full_rev_frame_0		Coenobita	69	1	ConsensusfromContig35858_full_rev_frame_0 (14-3-3 protein)		Coenobita	112	2	ConsensusfromContig32822 full rev frame 0		Coenobita	3800	2
						ConsensusfromContig110086_full_rev_frame_1		Coenobita	108	1	heat shock 70 kDa protein	EHJ73638	Danaus plexippus	2857	6
						ConsensusfromContig109750_full_rev_frame_0 (triosephosphate isomerase)			87	1	ConsensusfromContig110093 full fwd frame 2 (Thioredoxin peroxidase)		Coenobita	1918	2
						ConsensusfromContig56178_full_fwd_frame_1		Coenobita	84	1	ConsensusfromContig108678_full_fwd_frame_0 (Prohibitin)		Coenobita	1713	9
						ConsensusfromContig81048_full_rev_frame_0		Coenobita	71	1	ConsensusfromContig81048 full rev frame 0		Coenobita	1596	2
						general secretion pathway protein N	YP_004791128	Stenotrophomonas maltophilia JV3	71	1	ConsensusfromContig80585 full rev frame 1		Coenobita	1366	2
						Glycerol kinase	XP_001352729	Drosophila pseudoobscura pseudoobscura	66	1	ConsensusfromContig110086 full rev frame 1		Coenobita	1293	1
											ConsensusfromContig28270 full fwd frame 0		Coenobita	1249	1
											Phosphoglycerate mutase 2		Culex quinquefasciatus	1208	2
											Beta-ketoacyl-ACP reductase	EEC12925	Ixodes scapularis	1132	1
											elongation factor	ADJ36967	Heterophlebus versabilis	963	2
											ConsensusfromContig101727_full_rev_frame_0		Coenobita	955	1
											Ran protein	AEO23975	Penaeus monodon	806	3
											Triosephosphate isomerase	ABB81879	Fenneropenaeus chinensis	665	3
											ConsensusfromContig84140 full rev frame 1 (Phosphoglycerate mutase 2)		Coenobita	581	2
											ConsensusfromContig50037 full rev frame 0		Coenobita	536	3
											actin	ACR54118	Palaemonetes varians	531	1
											ConsensusfromContig78116 full rev frame 1		Coenobita	481	3
											ConsensusfromContig55748 full fwd frame 1 (actin)		Coenobita	433	1
											ConsensusfromContig12456 full rev frame 1		Coenobita	386	1
											ConsensusfromContig109750 full rev frame 0 (Triosephosphate isomerase)		Coenobita	358	4
											Peroxiredoxin-6	ACO15034	Caligus clemensi	330	2
											ConsensusfromContig35747 full rev frame 1		Coenobita	321	3
9A	14-3-3 protein	AFD28274	Scylla paramamosain	90	2	14-3-3 protein	AFD28274	Scylla paramamosain	366	6	14-3-3 protein	AFC36878.1	Litopenaeus vannamei	6232	9
	ConsensusfromContig28984_full_fwd_frame_0		Coenobita	75	1	cytosolic manganese superoxide dismutase	AFD61666	Cherax quadricarinatus	243	4	cytosolic manganese superoxide dismutase	AFD61666.1	Cherax quadricarinatus	6017	5
	ConsensusfromContig81048_full_rev_frame_0		Coenobita	71	1	ConsensusfromContig85153_full_rev_frame_0 (cytosolic manganese superoxide dismutase)		Coenobita	153	2	ConsensusfromContig85153 full rev frame 0 (cytosolic manganese superoxide dismutase)		Coenobita	2576	3
	ConsensusfromContig85153_full_rev_frame_0 (cytosolic manganese superoxide dismutase)		Coenobita	69	1	voltage-dependent anion-selective channel	ADJ94951	Eriocheir sinensis	126	2	ConsensusfromContig81048 full rev frame 0		Coenobita	1736	2
	voltage-dependent anion-selective channel	ADJ94951	Eriocheir sinensis	61	1	ConsensusfromContig44775_full_rev_frame_2 (14-3-3 protein)		Coenobita	113	2	voltage-dependent anion-selective channel	ADJ94951	Eriocheir sinensis	980	2
						ConsensusfromContig28984_full_fwd_frame_0 (14-3-3 zeta protein)		Coenobita	81	1	ConsensusfromContig28984_full_fwd_frame_0		Coenobita	889	1
						ConsensusfromContig523_full_rev_frame_0			77	1	tropomyosin	BAF95205 1	Euphausia superba	599	7
						coatomer protein complex	NP_001166195	Bombyx mori	71	1	ConsensusfromContig78175_full_rev_frame_1		Coenobita	576	3
						tropomyosin	AAQ57241	Aleuroglyphus ovatus	62	1	electron transfer flavoprotein	EDV37366 1	Drosophila ananassae	534	2
						gamma-interferon inducible lysosomal thiol reductase	XP_002400600	Ixodes scapularis	65	1	glyceraldehyde 3 phosphate dehydrogenase	ACB99696	Orconectes cf. virilis LMM-2008	482	4
						Farnesoic acid 0-methyl transferase	EFZ11646	Solenopsis invicta	65	1	ConsensusfromContig78277 full fwd frame 0		Coenobita	447	2
						related to structure-specific endonuclease	NP_690964	Oceanobacillus iheyensis HTE831	65	1	ConsensusfromContig28984_full_fwd_frame_2 (14-3-3 zeta protein)		Coenobita	430	3
											putative glucosamine 6 phosphate isomerase	ABV81865.1	putative glucosamine 6 phosphate isomerase	409	2
											ConsensusfromContig110093_full_fwd_frame_2		Coenobita	348	2
10A	glyceraldehyde-3-phosphate dehydrogenase	671058A	Homarus sp.	266	4	glyceraldehyde-3-phosphate dehydrogenase	ACK56132	Portunus trituberculatus	561	10	glyceraldehyde-3-phosphate dehydrogenase	ADU87475.1	Neopetrolisthes maculatus	13806	7
	Tropomyosin	AAC48288	Homarus americanus	177	3	ConsensusfromContig78044_full_rev_frame_1		Coenobita	226	3	acidic ribosomal protein P0	ACY66540.1	Scylla paramamosain	5082	3
	ConsensusfromContig78044_full_rev_frame_1		Coenobita	153	3	ConsensusfromContig28115_full_fwd_frame_0		Coenobita	135	2	ConsensusfromContig78044_full_rev_frame_1 (malate dehydrogenase)		Coenobita	4876	5
	lactate dehydrogenase A	AEK84338	Daphnia pulex	100	1	ConsensusfromContig52669_full_fwd_frame_1 (Glyceraldehyde 3 phosphate dehydrogenase)		Coenobita	114	1	ConsensusfromContig9100 full rev frame 2 (glyceraldehyde 3 phosphate dehydrogenase )		Coenobita	4789	3
	receptor for activated protein kinase c1	ABU49887	Penaeus monodon	92	2	ConsensusfromContig44336_full_rev_frame_1		Coenobita	75	1	tropomyosin	BAG30719.1	Papilio xuthus	2790	4
	60S acidic ribosomal protein	ACY66540	Scylla paramamosain	77	1	ConsensusfromContig47491_full_rev_frame_2 (acidic p0 ribosomal protein )		Coenobita	74	1	lactate dehydrogenase A	AEK84381.1	Daphnia pulex	2583	5
	ConsensusfromContig110182_full_rev_frame_2		Coenobita	68	1						ConsensusfromContig47491_full_rev_frame_2 (acidic p0 ribosomal protein )		Coenobita	2373	3
											malate dehydrogenase	ACY66481.1	Scylla paramamosain	2350	4
											ConsensusfromContig81048_full_rev_frame_0		Coenobita	2235	2
											receptor for activated protein kinase c1	ABU49887.1	Penaeus monodon	1733	9
											ConsensusfromContig52669_full_fwd_frame_1 (Glyceraldehyde 3 phosphate dehydrogenase)		Coenobita	1642	1
											ConsensusfromContig81485 full fwd frame 2 (cytosolic malate dehydrogenase)		Coenobita	1403	3
											ConsensusfromContig31896_full_rev_frame_2		Coenobita	1224	2
											alpha 1 tubulin	AAC47522.1	alpha 1 tubulin	885	5
											ConsensusfromContig44336 full rev frame 1		Coenobita	796	5
											ConsensusfromContig31520 full rev frame 1 (receptor for activated protein kinase c1)		Coenobita	775	3
											ConsensusfromContig28115 full fwd frame 0		Coenobita	757	2
											G protein beta 1	AFD33363.1	Scylla paramamosain	612	6
											elongation factor 1	AAY56031.1	Uroleucon sonchi	475	3
											ConsensusfromContig31496 full fwd frame 1 (alpha tubulin)		Coenobita	490	4
											ConsensusfromContig31496 full fwd frame 1 (alpha 1 tubulin)		Coenobita	490	4
											Guanine nucleotide-binding protein	EFN78454	Harpegnathos saltator	432	5
											ConsensusfromContig31027 full rev frame 1		Coenobita	392	1
											ConsensusfromContig28107_full_rev_frame_1		Coenobita	365	1
											transaldolase-like protein	AEE62945.1	Dendroctonus ponderosae	337	2
11A	Arginine kinase	NP_001141078	Zea mays	207	4	arginine kinase	AEY84969	Scylla paramamosain	641	10	Arginine kinase	AAC39040	Apis mellifera	16720	10
	glyceraldehyde-3-phosphate dehydrogenase	671058A	Homarus sp.	151	3	ructose-1,6-bisphosphate aldolase	EFA04932	Tribolium castaneum	331	7	Glyceraldehyde 3 phosphate dehydrogenase	P00357	Homarus americanus	5048	6
	beta-actin	ABD48797	Culex pipiens pipiens	145	3	glyceraldehyde-3-phosphate dehydrogenase	ABA89862	Pelobacter carbinolicus DSM 2380	333	6	elongation factor 1-alpha	AFP75580	Micracidini gen. sp. 2 BHJ-2012	2680	3
	ConsensusfromContig37432_full_rev_frame_1		Coenobita	73	1	ConsensusfromContig52669_full_fwd_frame_1 (glyceraldehyde-3-phosphate dehydrogenase)		Coenobita	114	1	ConsensusfromContig9100_full_rev_frame_2 (Glyceraldehyde 3 phosphate dehydrogenase)		Coenobita	2315	1
	ConsensusfromContig27836_full_fwd_frame_2		Coenobita	53	1	ConsensusfromContig42813_full_fwd_frame_1		Coenobita	88	1	ConsensusfromContig81048_full_rev_frame_0		Coenobita	2299	4
						ConsensusfromContig27836_full_fwd_frame_2		Coenobita	88	1	ConsensusfromContig37432_full_rev_frame_1		Coenobita	1826	2
						ConsensusfromContig89471_full_rev_frame_0 (arginine kinase)		Coenobita	82	1	RNA binding protein, squid	NP_731825	Drosophila melanogaster	1208	5
											Actin cytoplasmic	EGW08753	Cricetulus griseus	1094	4
											ConsensusfromContig29513_full_rev_frame_0 (RNA binding protein)		Coenobita	798	2
											ConsensusfromContig633_full_fwd_frame_1 (RNA binding protein)		Coenobita	798	2
											ConsensusfromContig52669_full_fwd_frame_1 (glyceraldehyde-3-phosphate dehydrogenase)		Coenobita	545	1
											L lactate dehydrogenase	EFR27453	Anopheles darlingi	523	2
											Aspartate protease cathepsin D	AEO94539	Triatoma infestans	520	2
											ConsensusfromContig55748_full_fwd_frame_1 (actin)			473	1
											ConsensusfromContig30565 full rev frame 1			448	5
											Hemocyanin subunit 6	AEG64817	Eriocheir sinensis	373	3
											ConsensusfromContig27788 full rev frame 0			369	2
											Fructose bisphosphate aldolase	D2A6E8	Tribolium castaneum	334	4
12A	cytoplasmic type actin 2	ACI23574	Homarus americanus	277	5	actin	ADG45302	Marsupenaeus japonicus	750	12	Actin cytoplasmic	AAC47432.1 AAC47432.1 AAC47432.1 AAC47432.1	Bombyx mori	35937	19
	ribosome-associated protein P40	BAB78527	Bombyx mori	74	1	isocitrate dehydrogenase	YP_003088100	Dyadobacter fermentans DSM 18053	260	5	arginine kinase	CAC85911.1	Plodia interpunctella	3197	4
	hemocyanin	AAL27460	Penaeus monodon	71	1	ConsensusfromContig55748_full_fwd_frame_1; ConsensusfromContig33236_full_rev_frame_2 (actin)		Coenobita	107	1	Isocitrate dehydrogenase	XP_970446.1 XP_970446.1	Tribolium castaneu	3035	4
	ConsensusfromContig68773_full_rev_frame_1		Coenobita	68	1	ConsensusfromContig32340_full_fwd_frame_0		Coenobita	101	1	Elongation factor 1-alpha	AAD21853	Cypridopsis vidua	2862	5
	isocitrate dehydrogenase (NADP)	XP_390523	Gibberella zeae PH-1	67	1						ConsensusfromContig32340 full fwd frame 0 (Isocitrate dehydrogenase)		Coenobita	2437	2
	ConsensusfromContig32340_full_fwd_frame_0 ( isocitrate dehydrogenase (NADP))		Coenobita	66	1						ConsensusfromContig78371 full rev frame 2		Coenobita	1253	2
	Arginine kinase	XP_003695937	Apis florea	65	1						ConsensusfromContig81048 full rev frame 0		Coenobita	1187	2
	ConsensusfromContig80831_full_fwd_frame_1		Coenobita	61	1						Ribosomal protein S2		Litopenaeus vannamei	1128	2
	ConsensusfromContig27671_full_rev_frame_2		Coenobita	54	1						ConsensusfromContig80831 full fwd frame 1		Coenobita	1020	2
											ConsensusfromContig28270 full fwd frame 0		Coenobita	877	2
											ConsensusfromContig80547 full fwd frame 1 (actin)		Coenobita	837	4
											ConsensusfromContig83931 full rev frame 1 (Fructose bisphosphate aldolase)		Coenobita	819	2
											Glyceraldehyde 3 phosphate dehydrogenase	AAR96458.1 AAR96458.1 AAR96458.1	Cherax quadricarinatus	814	4
											Hemocyanin like protein	ABV58636	Metapenaeus ensis	795	2
											Fructose bisphosphate aldolase		Tribolium castaneum	753	5
											ConsensusfromContig27671 full rev frame 2		Coenobita	741	2
											Tropomyosin		Euphausia superba	548	4
											ConsensusfromContig112805 full fwd frame 0 (Fructose bisphosphate aldolase)		Coenobita	467	1
											ConsensusfromContig75555_full_fwd_frame_1		Coenobita	392	1
											ConsensusfromContig110333_full_rev_frame_0		Coenobita	376	1
											ConsensusfromContig46635_full_rev_frame_2		Coenobita	349	1
											ConsensusfromContig78006_full_fwd_frame_2 (ConsensusfromContig78006_full_fwd_frame_2)		Coenobita	345	1
											ConsensusfromContig30363 full rev frame 0		Coenobita	335	2
											Fumarylacetoacetase	AAF47833	Drosophila melanogaster	263	4
											Collagen alpha-1(IV)	AAA28404.1	Drosophila melanogaster	219	14
											serine protease K12H4.7	ACO15310.1	Caligus clemensi	206	1
1C	F1-ATP synthase beta subunit	ABI34071	Pacifastacus leniusculus	136	3	Tubulin alpha 1	AAC47522	Gecarcinus lateralis	344	5	F0F1 ATP synthase subunit beta	AEV89780	Schistocerca gregaria	11775	9
	actin	AAA28321	Drosophila melanogaster	127	2	actin	XP_001601504.1	Nasonia vitripennis	291	6	Tubulin alpha 1	EDW38107	Drosophila persimilis	10924	11
	elongation factor 1 alpha	ABP57624	Janatella hera	110	1	skeletal muscle actin 2	ACI23565	Homarus americanus	283	6	elongation factor 1 alpha	EFA84695	Polysphondylium pallidum	8847	7
	Tubulin alpha 1	AAC47522	Gecarcinus lateralis	71	2	F0F1 ATP synthase subunit beta	EHK58393	Mesorhizobium alhagi CCNWXJ12-2	213	4	ConsensusfromContig31496_full_fwd_frame_1 (alpha-1-tubulin)		Coenobita	7093	5
	adenosylhomocysteinase	ACY66467	Scylla paramamosain	64	1	ConsensusfromContig51584_full_rev_frame_0 (enolase)		Coenobita	187	3	Tubulin beta 1	EFZ14304	Solenopsis invicta	4851	7
	ConsensusfromContig51584_full_rev_frame_0 (enolase)		Coenobita	50	1	ConsensusfromContig31496_full_fwd_frame_1 (alpha-1-tubulin)		Coenobita	104	1	Actin	Bombyx mori	P04829	3261	5
						ConsensusfromContig80831_full_fwd_frame_1		Coenobita	88	1	ConsensusfromContig80758 full rev frame 1		Coenobita	3005	3
						ConsensusfromContig82928_full_rev_frame_0; ConsensusfromContig89315_full_rev_frame_0 (beta-tubulin)		Coenobita	71	1	ConsensusfromContig110113 full rev frame 2		Coenobita	2066	4
											ConsensusfromContig77793 full rev frame 2 (ATP synthase subunit beta)		Coenobita	1927	2
											Enolase	ADU87515	Hippa adactyla	1873	2
											ConsensusfromContig31598 full rev frame 1 (ATP synthase subunit beta)		Coenobita	1867	2
											ConsensusfromContig81048 full rev frame 0		Coenobita	1421	2
											Adenosylhomocysteinase	ACY66467	Scylla paramamosain	1112	1
											ConsensusfromContig82928_full_rev_frame_0 (Tubulin beta 1)		Coenobita	1100	1
											40S ribosomal protein	Q0PXX8	Diaphorina citri	975	3
											ConsensusfromContig78006 full fwd frame 2 (40S ribosomal protein)		Coenobita	565	1
											Hemocyanin subunit 6	AEG64817	Eriocheir sinensis	220	1
											serine protease K12H4.7	ACO15310.1	Caligus clemensi	166	1
2C	Tubulin beta 1	Q25009	Homarus americanus	458	9	Tubulin beta	EFZ14304	Solenopsis invicta	1391	24	Tubulin alpha 1	EGI61892	Acromyrmex echinatior	21812	16
	F0F1 ATP synthase subunit beta	ABI34071	Pacifastacus leniusculus	256	4	Tubulin alpha 1	AEF33840.1	Cherax quadricarinatus	730	10	F0F1 ATP synthase subunit beta	ADC55252.1	Litopenaeus vannamei	17531	9
	Tubulin alpha 1	AAC47522	Gecarcinus lateralis	198	4	F0F1 ATP synthase subunit beta	YP_001261129	Sphingomonas wittichii RW1	159	3	Tubulin beta 2	Q94571	Homarus americanus	11717	22
	ConsensusfromContig80548_full_rev_frame_1 ( calreticulin)		Coenobita	64	1	ConsensusfromContig31496_full_fwd_frame_1 (Tubulin alpha 1)		Coenobita	442	6	ConsensusfromContig25049_full_rev_frame_2		Coenobita	8816	2
	ConsensusfromContig2683_full_rev_frame_0 (26S protease regulatory subunit 6B-like protein)		Coenobita	56	1	ConsensusfromContig110800_full_fwd_frame_2ConsensusfromContig82928_full_rev_frame_0		Coenobita	234	3	ConsensusfromContig33429_full_fwd_frame_0 (Protein disulfide isomerase)		Coenobita	5154	2
						ConsensusfromContig82928_full_rev_frame_0 (tubulin beta)		Coenobita	215	3	ConsensusfromContig88167_full_rev_frame_0		Coenobita	4972	4
						ConsensusfromContig25049_full_rev_frame_2, ConsensusfromContig26577_full_rev_frame_1		Coenobita	165	3	ConsensusfromContig79010_full_fwd_frame_0 (protein disulfide isomerase)		Coenobita	4843	4
						ConsensusfromContig109711_full_rev_frame_1		Coenobita	96	1	ConsensusfromContig80548_full_rev_frame_1		Coenobita	3830	6
						ConsensusfromContig15227_full_rev_frame_1		Coenobita	86	1	Catalase	AET34916	Macrobrachium rosenbergii	3638	5
						ConsensusfromContig11887_full_rev_frame_1; ConsensusfromContig38994_full_rev_frame_0		Coenobita	76	1	Protein disulfide isomerase	ACN89260	Litopenaeus vannamei	3231	4
						ConsensusfromContig33019_full_rev_frame_0 (Tubulin beta )		Coenobita	165	3	Elongation factor 1 alpha	ABY59402	Leptarthrus brevirostris	3098	5
						ConsensusfromContig80548_full_rev_fram		Coenobita	73	1	ConsensusfromContig77793_full_rev_frame_2 (F0F1 ATP synthase subunit beta )		Coenobita	2462	1
											ConsensusfromContig112167_full_fwd_frame_1 (catalase)		Coenobita	2095	1
											ConsensusfromContig89338_full_fwd_frame_2 (Tubulin alpha 1)		Coenobita	2036	1
											ConsensusfromContig31598_full_rev_frame_1 (F0F1 ATP synthase subunit beta )		Coenobita	1933	3
											Calsequestrin-1	AEI88118	Scylla paramamosain	1880	3
											ATP synthase subunit alpha	AAF46903 AAF46903	Drosophila melanogaster	1904	8
											ConsensusfromContig81048 full rev frame 0		Coenobita	1713	1
											ConsensusfromContig89315_full_rev_frame_0 (Tubulin beta 2)		Coenobita	1688	2
											ConsensusfromContig37063 full fwd frame 2 (Protein disulfide isomerase)		Coenobita	1620	2
											ConsensusfromContig1407 full fwd frame 0		Coenobita	1348	3
											Calreticulin	ABC50166	Fenneropenaeus chinensis	1321	6
											ConsensusfromContig26577 full rev frame 1		Coenobita	1258	1
											ConsensusfromContig15227 full rev frame 1		Coenobita	1211	1
											ConsensusfromContig109711 full rev frame 1 (Protein disulfide isomerase)		Coenobita	1056	2
											ConsensusfromContig26380_full_fwd_frame_2		Coenobita	1049	3
											ConsensusfromContig80758 full rev frame 1 (enolase)		Coenobita	940	2
											ConsensusfromContig78240 full fwd frame 2 (Calreticulin)		Coenobita	905	4
											ConsensusfromContig29785_full_rev_frame_1		Coenobita	706	3
											ConsensusfromContig80872 full rev frame 1 (translation initiation factor)		Coenobita	673	5
											Enolase	1PDZ_A	Homarus gammarus	598	5
											Transient receptor potential-gamma protein	EFN78599	Harpegnathos saltator	439	1
											Pyruvate kinase	NP_524448.3	Drosophila melanogaster	486	4
											Protein disulfide isomerase	EFN85405.1	Harpegnathos saltator	359	3
											Rbm25 protein	Q17BR8	Aedes aegypti	350	12
											ConsensusfromContig48214_full_fwd_frame_1		Coenobita	338	1
											sulfotransferase	XP_001600316	Nasonia vitripennis	208	4
											Hemocyanin	AAM81357	Pacifastacus leniusculus	198	3
											serine protease K12H4.7	ACO15310.1	Caligus clemensi	166	3
3C	beta-tubulin	ACY66637	Scylla paramamosain	178	4	protein disulfide isomerase 2	AEE36486	Fenneropenaeus chinensis	704	13	ConsensusfromContig79010_full_fwd_frame_0 (protein disulfide isomerase)		Coenobita	9283	6
	heat shock protein 60	ACN30235	Litopenaeus vannamei	100	2	hemocyanin subunit 1	AAW57889	Metacarcinus magister	406	8	ConsensusfromContig33429_full_fwd_frame_0		Coenobita	7090	2
	ConsensusfromContig88167_full_rev_frame_0		Coenobita	81	1	catalase	AET34916	Macrobrachium rosenbergii	277	6	ConsensusfromContig25049_full_rev_frame_2		Coenobita	4304	2
	hemocyanin	AAL27460	Penaeus monodon	70	1	Calsequestrin-1	XP_002425249	Pediculus humanus corporis	242	5	ConsensusfromContig109711_full_rev_frame_1 (protein disulfide isomerase)		Coenobita	3119	3
	ConsensusfromContig87774_full_fwd_frame_1		Coenobita	54	1	ConsensusfromContig109711_full_rev_frame_1 (protein disulfide isomerase)		Coenobita	263	4	catalase	AET34916	Macrobrachium rosenbergii	2836	6
	pyruvate kinase	ABO21408	Litopenaeus vannamei	53	1	Tubulin	EFR28757	Anopheles darlingi	225	5	Tubulin alpha 1	Q25008.1	Homarus americanus	2504	7
						heat shock protein 60	ACN30235	Litopenaeus vannamei	201	4	disulfide isomerase	XP_001605359	Nasonia vitripennis	2348	2
						pyruvate kinase	ABY66598	Litopenaeus vannamei	150	3	ConsensusfromContig88167_full_rev_frame_0		Coenobita	1788	2
						ConsensusfromContig89315_full_rev_frame_0; ConsensusfromContig82928_full_rev_frame_0 (Tubulin)		Coenobita	110	2	ConsensusfromContig31496 full fwd frame 1 (Tubulin alpha)		Coenobita	1601	6
						ConsensusfromContig88167_full_rev_frame_0		Coenobita	103	1	hemocyanin	XP_003740838	Coenobita	1521	4
						ConsensusfromContig104681_full_fwd_frame_0 (pyruvate kinase)		Coenobita	84	1	Tubulin beta 2	Q94571	Homarus americanus	1393	4
						ConsensusfromContig1407_full_fwd_frame_0		Coenobita	73	1	ConsensusfromContig91554_full_rev_frame_2		Coenobita	1362	2
						ConsensusfromContig33429_full_fwd_frame_0 (protein disulfide isomerase)		Coenobita			ConsensusfromContig112167_full_fwd_frame_1 (catalase)		Coenobita	1333	2
											ConsensusfromContig84349 full rev frame 0 (catalase)		Coenobita	995	5
											heat shock protein 70	CAJ41162	Xantho incisus	962	6
											ConsensusfromContig110800 full fwd frame 2 (Tubulin beta)		Coenobita	815	1
											coatomer subunit delta-like	XP_003700942	Megachile rotundata	738	6
											delta-coatomer protein, isoform B	NP_001162642	Drosophila melanogaster	723	5
											Trafficking protein particle complex subunit 10	XP_003742750	Metaseiulus occidentalis	671	2
											ConsensusfromContig810 full rev frame 0 (coatomer protein complex)		Coenobita	639	2
											ConsensusfromContig99141 full fwd frame 0		Coenobita	580	4
											GST_N_Metaxin	XP_002430330	Pediculus humanus corporis	489	4
											pyruvate kinase	ABY66598	Litopenaeus vannamei	490	4
											ATP synthase subunit beta	ADC55252	Litopenaeus vannamei	452	8
											ConsensusfromContig82267 full rev frame 1		Coenobita	423	1
											heat shock protein 60	EGI60183	Acromyrmex echinatior	419	6
											hemocyanin	AF522504	Pacifastacus leniusculus	357	5
4C	hemocyanin	AAL27460	Penaeus monodon	175	3	hemocyanin	AAF64305	Callinectes sapidus	1780	36	heat shock protein 70	XP_002415926	Ixodes scapularis	4313	7
	heat shock protein 70	AAN86047	Spodoptera frugiperda	96	2	heat shock protein 70	NP_524474	Drosophila melanogaster	161	3	heat shock protein 70	AFQ62791	Litopenaeus vannamei	3022	6
						ConsensusfromContig82003_full_rev_frame_2; ConsensusfromContig80527_full_fwd_frame_1 (heat shock protein 70)		Coenobita	77	1	heat shock protein 70	ABM92447	Fenneropenaeus chinensis	2348	5
						ConsensusfromContig81783_full_fwd_frame_1		Coenobita	71	1	ConsensusfromContig80527_full_fwd_frame_1 (heat shock protein 70)		Coenobita	1881	1
						ConsensusfromContig43493_full_fwd_frame_0		Coenobita	71	1	haemocyanin	AF193793	Nephrops norvegicus	954	2
											Adenosine/AMP deaminase N-terminal	XP_001954181	Drosophila ananassae	466	2
5C	elongation factor 2	AF331798	Aedes aegypti	114	2	hemocyanin	AAW57893	Metacarcinus magister	111	20	heat shock protein 90	AGC54636	Scylla paramamosain	3729	11
	hemocyanin	AAL27460	Penaeus monodon	104	2	elongation factor 2	XP_002400289	Ixodes scapularis	235	5	translation elongation factor	AAL83698	Spodoptera exigua	2561	6
	ConsensusfromContig81048_full_rev_frame_0		Coenobita	93	1	endoplasmin	ACS75351	Locusta migratoria	77	1	ConsensusfromContig81844_full_rev_frame_0 (heat shock protein 90)		Coenobita	1444	2
	heat shock protein 90	NP_001038538 XP_688963 XP_709210 XP_709211	Danio rerio	82	2	heat shock protein 90	XP_001990119	Drosophila grimshawi	74	1	ConsensusfromContig15629_full_fwd_frame_0 (82 kDa heat shock protein )		Coenobita	1112	3
	heat shock protein 83	AK402420	apilio polytes	75	2	similar to ephrin	XP_967625	Tribolium castaneum	108	2	hemocyanin subunit Y	ABR14694	Marsupenaeus japonicus	1099	6
	ConsensusfromContig81844_full_rev_frame_0		Coenobita	58	1						ConsensusfromContig81048 full rev frame 0		Coenobita	836	2
											heat shock protein 83	AAB58358	Drosophila auraria	834	5
											elongation factor 2	AF331798	elongation factor 2	754	6
											ConsensusfromContig47227_full_rev_frame_2		Coenobita	745	3
											ConsensusfromContig78138_full_rev_frame_0		Coenobita	613	2
											nucleotidyl transferase superfamily	EFA00794	Tribolium castaneum	342	1
6C	ConsensusfromContig81048_full_rev_frame_0		Coenobita	157	2	hemocyanin	AEB77775	Penaeus monodon	257	5	ConsensusfromContig57845_full_fwd_frame_1		Coenobita	1473	1
	heat shock protein 90	NP_651601	Drosophila melanogaster	110	2	5,10-methylene-tetrahydrofolate dehydrogenase	XP_003700207	Megachile rotundata	131	2	heat shock protein 90	AGC54636	Scylla paramamosain	235	7
	ConsensusfromContig28270_full_fwd_frame_0		Coenobita	51	1	GH15863 gene product from transcript GH15863-RA, Peptidase_C26	XP_001983370	Drosophila grimshawi	105	2
						Adenosine deaminase	YP_003547409	Coraliomargarita akajimensis DSM 45221	151	3
7C	ConsensusfromContig81048_full_rev_frame_0		Coenobita	137	2	ConsensusfromContig81048_full_rev_frame_0		Coenobita	139	2	ConsensusfromContig31628_full_rev_frame_1 (alpha 2 macroglobulin)		Coenobita	2516	3
						ConsensusfromContig57845_full_fwd_frame_1		Coenobita	107	2	ConsensusfromContig57845_full_fwd_frame_1		Coenobita	2296	1
						outer membrane lipoprotein LolB	YP_004421191	Gallibacterium anatis UMN179	79*	1	ConsensusfromContig81048_full_rev_frame_0		Coenobita	2113	2
						transmembrane efflux protein	ZP_07313062	Streptomyces griseoflavus Tu4000	74	1	alpha 2 macroglobulin	ABP97431	Fenneropenaeus chinensis	1162	2
						conserved protein of unknown function	YP_006368848	Modestobacter marinus	74	1	ConsensusfromContig108788_full_fwd_frame_0		Coenobita	779	1
						enoyl-CoA hydratase	ZP_10068016	Streptomyces tsukubaensis NRRL18488	74	1	ConsensusfromContig41055_full_fwd_frame_2		Coenobita	646	1
						xylanase b	ZP_10240077	Paenibacillus peoriae KCTC 3763	74	1
						ConsensusfromContig108788_full_fwd_frame_0		Coenobita	68	1
						ConsensusfromContig28034_full_fwd_frame_1		Coenobita	65	1
8C	ConsensusfromContig81048_full_rev_frame_0		Coenobita	155	2	ConsensusfromContig81048_full_rev_frame_0		Coenobita	192	3	ConsensusfromContig81048_full_rev_frame_0		Coenobita	2579	5
						O-6-methylguanine DNA methyltransferase	ZP_10749522	Caulobacter sp. AP07	77	1	Polyubiquitin	EDS39770	Culex quinquefasciatus	2474	14
						Ribulose-5-phosphate 4-epimerase	YP_003958511	Eubacterium limosum KIST612	76	1	ConsensusfromContig64225_full_rev_frame_0		Coenobita	1471	3
						phosphoadenosine phosphosulphate (PAPS) reductase	XP_001483941	Meyerozyma guilliermondii ATCC 6260	74	1	ConsensusfromContig28270_full_fwd_frame_0		Coenobita	1342	2
						hypothetical protein	EIW58564	Trametes versicolor FP-101664 SS1	73	1	tyrosine protein phosphatase	XP_003485392	Bombus impatiens	599	4
						putative replication protein	YP_004215668	Rahnella sp. Y9602	72	1	ConsensusfromContig75555_full_fwd_frame_1		Coenobita	569	1
						hypothetical protein	YP_002908295	Burkholderia glumae BGR1	70	1	ConsensusfromContig108788_full_fwd_frame_0		Coenobita	543	1
						hypothetical protein	YP_004408136	Verrucosispora maris AB-18-032	70	1	ConsensusfromContig810_full_fwd_frame_2		Coenobita	483	2
						E3 ubiquitin-protein ligase RING1	NP_001188361	Bombyx mori	66	1	ConsensusfromContig111261_full_rev_frame_0		Coenobita	438	1
						hypothetical protein	EFX72439	Daphnia pulex	66	1	GI11496 gene product from transcript GI11496-RA	EDW19490	Drosophila mojavensis	437	1
						ConsensusfromContig76092_full_fwd_frame_2; ConsensusfromContig85752_full_rev_frame_0		Coenobita	60	1
						ConsensusfromContig68377_full_fwd_frame_1		Coenobita	66	1
						GL18119 gene product from transcript GL18119-RA	XP_002028397	Drosophila persimilis	65	1
						ConsensusfromContig15411_full_fwd_frame_0; ConsensusfromContig37868_full_rev_frame_2		Coenobita	63	1
						ConsensusfromContig24388_full_fwd_frame_1		Coenobita	61	1
9C	ConsensusfromContig81048_full_rev_frame_0		Coenobita	82	1	alpha 2-macroglobulin	ABD61456	Scylla serrata	278	6	polyubiquitin	XP_001845257	Culex quinquefasciatus	18534	29
	ankyrin	YP_001974936	Culex quinquefasciatus	66	1	cuticle protein	XP_002007010	Drosophila mojavensis	166	3	ribosomal protein L40	NP_476776	Drosophila melanogaster	1341	3
						ConsensusfromContig57845_full_fwd_frame_1 (cuticle protein)		Coenobita	137	2	alpha 2 macroglobulin	AEC50080	Pacifastacus leniusculus	754	7
						ConsensusfromContig31628_full_rev_frame_1		Coenobita	112	2	GF13947 gene product from transcript GF13947-RA	XP_001965778	Drosophila ananassae	603	2
						hypothetical protein	YP_196487	Ehrlichia ruminantium str. Gardel	76	1	uncharacterized protein	XP_003748091	Metaseiulus occidentalis	531	2
						GI22644 gene product from transcript GI22644-RA	XP_002000219	Drosophila mojavensis	70	1	hemocyanin subunit 6	AEG64817	Eriocheir sinensis	456	4
						hypothetical protein SentesTyp_27217	ZP_03373770	Salmonella enterica subsp. enterica serovar Typhi str. E98-2068	70	1	serine protease K12H4.7	ACO15310.1	Caligus clemensi	447	3
						hypothetical protein	EFX67436	Daphnia pulex	70	1	ConsensusfromContig37368_full_fwd_frame_0		Coenobita	380	3
						glutamyl-tRNA synthetase	XP_002085142	Drosophila simulans	68	1
						ConsensusfromContig38890_full_rev_frame_1		Coenobita	66	1
10C	alpha spectrin	EFX88672	Daphnia pulex	296	6	alpha spectrin	XP_002083280	Drosophila simulans	617	13	polyubiquitin	XP_550846	Anopheles gambiae	12109	30
	ConsensusfromContig87576_full_rev_frame_1		Coenobita	66	1	ConsensusfromContig57845_full_fwd_frame_1 (cuticle protein)		Coenobita	137	2	alpha spectrin	EEZ99233	Tribolium castaneum	4685	32
	ankyrin	AAA85852	Caenorhabditis elegans	63	1	hemocyanin subunit 6	AEG64817	Eriocheir sinensis	80	1	ConsensusfromContig57845_full_fwd_frame_1		Coenobita	1624	2
						UDP-N-acetylglucosamine 2-epimerase	YP_002536919	Geobacter daltonii FRC-32	77	1	ConsensusfromContig81144_full_rev_frame_0 (polyubiqitin)		Coenobita	1335	3
						cuticle protein	XP_002061935	Drosophila willistoni	67	1	ribosomal protein L40	NP_476776	Drosophila melanogaster	1335	4
						ConsensusfromContig111333_full_rev_frame_2		Coenobita	65	1	ConsensusfromContig89277_full_rev_frame_0 (spectrin)		Coenobita	1200	2
						dehydrogenase/reductase SDR family member 11-like	XP_001604944	Nasonia vitripennis	64	1	ConsensusfromContig115516_full_rev_frame_1		Coenobita	477	1
						ConsensusfromContig38334_full_fwd_frame_2		Coenobita	62	1
