# Supplementary material for: Morphology and Histochemistry of the Aesthetasc-Associated Epidermal Glands in Terrestrial Hermit Crabs of the Genus Coenobita (Decapoda: Paguroidea)
Source: PLoS One. 2014 May 7;9(5):e96430. doi: 10.1371/journal.pone.0096430 (PMC4013018; doi:10.1371/journal.pone.0096430)
Supplement: Table S2 — The complete list of proteins identified in the antennular tissue containing olfactory sensory neurons, OSN (control sample). (XLSX) [file pone.0096430.s002.xlsx]

## Sheet: 1D-U-de novo
Table S2	The complete list of proteins in the control sample
Spot number	Mascot searching					MS BLAST searching					MSE analysis
	Protein name	Accession	Species	Score	Peptide hits	Protein name	Accession	Species	Score	Peptide hits	Protein name	Accession	Species	Score	Peptide hits
1E	ribosomal protein rps27	ADY18400	Glycera tridactyla	125	4	Ubiquitin-63E	NP_728908	Drosophila melanogaster	646	14	Ubiquitin	AAM50562	Drosophila melanogaster	264320	50
	ConsensusfromContig27852_full_rev_frame_0 (polyubiquitin)		Coenobita	123	4	ConsensusfromContig46299_full_rev_frame_2		Coenobita	202	4	ConsensusfromContig27957 full rev frame 0; ConsensusfromContig27090_full_fwd_frame_0		Coenobita	20963	6
	ConsensusfromContig46299_full_rev_frame_2		Coenobita	101	2	cuticle protein CUT9	ABM54460	Portunus pelagicus	195	4	ribosomal protein L40	NP_476776	Drosophila melanogaster	18771	6
	ConsensusfromContig27957_full_rev_frame_0		Coenobita	67	1	ConsensusfromContig27090_full_fwd_frame_0; ConsensusfromContig27957_full_rev_frame_0		Coenobita	151	2	40S ribosomal protein	XP_001966954	Drosophila ananassae	5158	1
	Histone H2A.x	XP_002170269	Hydra magnipapillata	94	2	60S ribosomal protein	ADV40075	Latrodectus hesperus	164	3	ConsensusfromContig110270_full_rev_frame_0; ConsensusfromContig31888_full_rev_frame_1		Coenobita	3092	3
	ConsensusfromContig28270_full_fwd_frame_0		Coenobita	77	1	ConsensusfromContig27852_full_rev_frame_0; ConsensusfromContig81144_full_rev_frame_0 (60S ribosomal protein)		Coenobita	164	3	ConsensusfromContig46299_full_rev_frame_2; ConsensusfromContig89274_full_fwd_frame_0		Coenobita	2790	2
	ConsensusfromContig110085_full_rev_frame_1 ( small nuclear ribonucleoprotein polypeptide G)		Coenobita	64	1	ConsensusfromContig89274_full_fwd_frame_0		Coenobita	99	2	ConsensusfromContig115053_full_rev_frame_0		Coenobita	2178	3
	ConsensusfromContig115053_full_rev_frame_0		Coenobita	63	1	ConsensusfromContig80945_full_rev_frame_2		Coenobita	82	1
	ribosomal protein S28	CAA10101	Prunus persica	61	1	ConsensusfromContig115053_full_rev_frame_0		Coenobita	79	1
	integral membrane protein	XP_001933871	Pyrenophora tritici-repentis	57	1	40S ribosomal protein	EFN78565	Harpegnathos saltator	79	1
	ConsensusfromContig48891_full_fwd_frame_1; ConsensusfromContig54921_full_fwd_frame_2; ConsensusfromContig73166_full_fwd_frame_2; ConsensusfromContig101421_full_fwd_frame_1; ConsensusfromContig89438_full_rev_frame_2; ConsensusfromContig102248_full_rev_frame_2		Coenobita	52	1	Succinate-semialdehyde dehydrogenase	ACO11208	Caligus rogercresseyi	63	1
						ConsensusfromContig78130_full_fwd_frame_2; ConsensusfromContig81297_full_rev_frame_2		Coenobita	63	1
2E	Histone 2A	CAF98839	Tetraodon nigroviridis	253	4	Histone H4	XP_001967756	Drosophila ananassae	464	8	Histone 2A	XP_002077543	Drosophila simulans	32801	4
	ConsensusfromContig27957_full_rev_frame_0		Coenobita	120	2	ConsensusfromContig27957_full_rev_frame_0		Coenobita	449	9	Ubiquitin	AAM50562	Drosophila melanogaster	20583	15
	ConsensusfromContig108410_full_rev_frame_2		Coenobita	85	2	cuticle protein CUT5	ABM54458	Portunus pelagicus	398	8	ConsensusfromContig108974_full_fwd_frame_1 (Histone 2A)		Coenobita	18068	2
	ConsensusfromContig31518_full_rev_frame_2		Coenobita	80	1	Histone H2B	XP_001604919	Nasonia vitripennis	207	4	ConsensusfromContig27957_full_rev_frame_0		Coenobita	10787	3
	ConsensusfromContig46299_full_rev_frame_2		Coenobita	72	1	ConsensusfromContig46299_full_rev_frame_2		Coenobita	226	3	ConsensusfromContig69829_full_rev_frame_2		Coenobita	2703	5
	ConsensusfromContig43708_full_rev_frame_2 (Cytochrome c oxidase subunit 5A)		Coenobita	65	1	ConsensusfromContig78959_full_rev_frame_0		Coenobita	189	4	ConsensusfromContig80655_full_rev_frame_0 (cellular retinoic acid retinol binding protein)		Coenobita	2416	3
	ConsensusfromContig69829_full_rev_frame_2		Coenobita	65	2	ConsensusfromContig31518_full_rev_frame_2		Coenobita	162	3	Histone H2B	P83863	Litopenaeus vannamei	2111	2
	ConsensusfromContig78959_full_rev_frame_0		Coenobita	60	1	ConsensusfromContig42378_full_rev_frame_1		Coenobita	118	2	fatty acid binding protein	ADM64456	Eriocheir sinensis	1752	2
	ConsensusfromContig90850_full_rev_frame_1		Coenobita	60	1	ConsensusfromContig54479_full_fwd_frame_1		Coenobita	97	1	ConsensusfromContig46924_full_rev_frame_0		Coenobita	1711	1
	ConsensusfromContig78130_full_fwd_frame_2		Coenobita	56	1	ConsensusfromContig90850_full_rev_frame_1		Coenobita	82	1	ConsensusfromContig78130_full_fwd_frame_2		Coenobita	1498	1
	ConsensusfromContig46924_full_rev_frame_0		Coenobita	51	1	ConsensusfromContig8357_full_fwd_frame_0		Coenobita	82	1	ribosomal protein L40	NP_476776	Drosophila melanogaster	1522	2
											ConsensusfromContig27852 full rev frame 0 (ribosomal protein L40)		Coenobita	1522	2
											ConsensusfromContig81144 full rev frame 0		Coenobita	1428	1
											ConsensusfromContig31518_full_rev_frame_2		Coenobita	1307	1
											ConsensusfromContig81109_full_fwd_frame_1		Coenobita	1123	1
											Insect cuticle protein	P81384	Homarus americanus	952	2
											ConsensusfromContig42378_full_rev_frame_1		Coenobita	889	2
											ConsensusfromContig43708_full_rev_frame_2 (Cytochrome c oxidase subunit 5A mitochondrial)		Coenobita	852	4
											ConsensusfromContig78959_full_rev_frame_0		Coenobita	614	1
											ConsensusfromContig80818_full_fwd_frame_0		Coenobita	584	1
											ConsensusfromContig110061_full_rev_frame_1		Coenobita	534	2
											ConsensusfromContig108788_full_fwd_frame_0		Coenobita	482	1
											PaaI_thioesterase	XP_002067844	Drosophila willistoni	476	3
											ConsensusfromContig80581_full_fwd_frame_1		Coenobita	430	4
											Glycosyltransferase_GTB_type	AAY55589	Drosophila melanogaster	331	3
											Cytochrome c oxidase subunit 5A, mitochondrial	EFN75078	Harpegnathos saltator	315	4
											UDP-glucoronosyl and UDP-glucosyl transferase	NP_652629	Drosophila melanogaster	300	3
3E	ConsensusfromContig80655_full_rev_frame_0		Coenobita	190	3	Histone 2A	XP_003746454	Metaseiulus occidentalis	210	4	histone H3	XP_003746454	Metaseiulus occidentalis	26042	20
	40S ribosomal protein	BAB78484	Marsupenaeus japonicus	92	2	tRNA (guanine-N7-)-methyltransferase	YP_002931468	Eubacterium eligens ATCC 27750	186	4	ConsensusfromContig80655_full_rev_frame_0 (fatty acid binding protein)		Coenobita	7721	7
	ConsensusfromContig81323_full_fwd_frame_1		Coenobita	79	1	Nucleoside diphosphate kinase Group I	EIE86357	Rhizopus delemar RA 99-880	189	4	histone H2B	XP 003746448	Metaseiulus occidentalis	6368	6
	ConsensusfromContig80987_full_rev_frame_0		Coenobita	76	1	ConsensusfromContig81323_full_fwd_frame_1		Coenobita	163	2	ConsensusfromContig54204_full_fwd_frame_2		Coenobita	5371	2
	ConsensusfromContig27957_full_rev_frame_0		Coenobita	73	1	cuticle proprotein proCP2.1	ABR27679	Callinectes sapidus	152	3	cellular retinoic acid/retinol binding protein	ADY80038	Procambarus clarkii	5330	3
	formate dehydrogenase subunit alpha	YP_001681325	Heliobacterium modesticaldum Ice1	60	1	ConsensusfromContig80655_full_rev_frame_0; ConsensusfromContig114621_full_fwd_frame_0 (Lipocalin / cytosolic fatty-acid binding protein)		Coenobita	146	2	ConsensusfromContig27957_full_rev_frame_0		Coenobita	5163	4
	Nucleoside diphosphate kinase	P27950	Ginglymostoma cirratum	59	1	Lipocalin / cytosolic fatty-acid binding protein	AFN08746	Scylla paramamosain	130	2	ConsensusfromContig82521_full_rev_frame_1 (nucleoside diphosphate kinase)		Coenobita	3587	2
	ConsensusfromContig80988_full_rev_frame_2; ConsensusfromContig110638_full_rev_frame_1 (urocanate hydratase)		Coenobita	59	1	ConsensusfromContig75335_full_fwd_frame_2		Coenobita	122	2	ConsensusfromContig81323_full_fwd_frame_1		Coenobita	2199	3
						ConsensusfromContig27957_full_rev_frame_0		Coenobita	109	1	40S ribosomal protein	P48855	Procambarus clarkii	2223	4
						ConsensusfromContig43579_full_rev_frame_1; ConsensusfromContig66356_full_rev_frame_0; ConsensusfromContig88482_full_rev_frame_1		Coenobita	80	1	Nucleoside diphosphate kinase	AFL02665	Penaeus monodon	2107	3
						ConsensusfromContig54204_full_fwd_frame_2		Coenobita	103	2	ConsensusfromContig108788 full fwd frame 0		Coenobita	1651	1
						hypothetical protein	YP_001884687	Clostridium botulinum	77	1	ConsensusfromContig28014 full rev frame 2		Coenobita	1264	4
						hypothetical protein	YP_006261405	Deinococcus gobiensis	76	1	ConsensusfromContig28573 full fwd frame 2		Coenobita	1206	3
						hypothetical protein	YP_004858389	Bacillus coagulans	72	1	ConsensusfromContig43579_full_rev_frame_1 (Cyclophilin_ABH_like)		Coenobita	1191	5
						ConsensusfromContig80987_full_rev_frame_0		Coenobita	69	1	ConsensusfromContig47578 full fwd frame 1		Coenobita	994	1
						ConsensusfromContig29660_full_fwd_frame_0		Coenobita	66	1	Cyclophilin_ABH_like	XP_966308	Tribolium castaneum	983	1
						ConsensusfromContig28446_full_rev_frame_0		Coenobita	66	1	ConsensusfromContig108505_full_rev_frame_2 (40S ribosomal protein)		Coenobita	978	2
											40S ribosomal protein	ACR78697	Rimicaris exoculata	893	2
											ConsensusfromContig80987_full_rev_frame_0		Coenobita	829	2
											PaaI_thioesterase	XP_002067844	Drosophila willistoni	528	1
											ConsensusfromContig80557_full_rev_frame_0		Coenobita	512	2
											Translocon-associated protein, delta subunit	AEB54627	Procambarus clarkii	508	2
											ConsensusfromContig51846_full_fwd_frame_0		Coenobita	494	2
											phosphatidylinositol transfer protein SEC14	XP_002407592	Ixodes scapularis	475	2
											ConsensusfromContig27595_full_fwd_frame_0		Coenobita	430	1
											ConsensusfromContig43708_full_rev_frame_2		Coenobita	428	4
											ConsensusfromContig43674_full_rev_frame_1		Coenobita	400	1
											serine protease K12H4.7	ACO15310.1	Caligus clemensi	352	2
											Insect cuticle protein	XP_001653421	Aedes aegypti	302	2
4E	calcium binding protein P22	AAQ97760	Danio rerio	69	1	eukaryotic translation initiation factor 5A	ABI30653	Penaeus monodon	220	3	ConsensusfromContig27957_full_rev_frame_0		Coenobita	2174	3
	ConsensusfromContig77555_full_rev_frame_1		Coenobita	66	1	ConsensusfromContig27957_full_rev_frame_0 (cuticle protein)		Coenobita	187	2	ConsensusfromContig89286_full_rev_frame_1		Coenobita	1570	2
	ConsensusfromContig27957_full_rev_frame_0		Coenobita	60	1	ConsensusfromContig52405_full_rev_frame_(eukaryotic translation initiation factor 5A)		Coenobita	184	2	GTPase SAR1 and related small G proteins	XP_968387	Tribolium castaneum	1512	3
	ConsensusfromContig80655_full_rev_frame_0 (cellular retinoic acid/retinol binding protein)		Coenobita	55	1	ConsensusfromContig30597_full_rev_frame_1		Coenobita	168	1	ConsensusfromContig51846_full_fwd_frame_0		Coenobita	807	2
	cellular retinoic acid/retinol binding protein	AAL68638	Metapenaeus ensis	55	1	cuticle protein CUT5	ABM54458	Portunus pelagicus	162	3	ConsensusfromContig27839_full_rev_frame_0 (GTPase SAR1 and related small G proteins)		Coenobita	800	3
	ConsensusfromContig89294_full_fwd_frame_1 (40S ribosomal protein)		Coenobita	54	1	ferritin	ADM26622	Scylla paramamosain	142	3	histone H3	XP_003746454	Metaseiulus occidentalis	735	4
	ConsensusfromContig28308_full_fwd_frame_1		Coenobita	54	1	Cuticle protein CP1246	P81582	Cancer pagurus	127	2	Ubx protein	AAK58677	Procambarus clarkii	728	1
	ConsensusfromContig27839_full_rev_frame_0 (ADP-ribosylation factor)		Coenobita	54	1	ConsensusfromContig80655_full_rev_frame_0 (Lipocalin / cytosolic fatty-acid binding protein)		Coenobita	113	2	ConsensusfromContig54204_full_fwd_frame_2		Coenobita	659	1
						Lipocalin / cytosolic fatty-acid binding protein	ADM64456	Eriocheir sinensis	113	2	ConsensusfromContig27589_full_fwd_frame_2		Coenobita	521	3
						ConsensusfromContig27589_full_fwd_frame_2		Coenobita	97	1	ConsensusfromContig78759_full_rev_frame_0		Coenobita	474	3
						40S ribosomal protein	ACY66492	Scylla paramamosain	78	1	Pleckstrin homology-like domain	XP_002042404	Drosophila sechellia	393	3
						ConsensusfromContig89294_full_fwd_frame_1 (40S ribosomal protein )	ACY66492	Coenobita	78	1	ConsensusfromContig108478_full_rev_frame_1 (arp2/3 complex 20 kd subunit)		Coenobita	385	2
						ConsensusfromContig46299_full_rev_frame_2 (cuticle protein)		Coenobita	72	1	arp2/3 complex 20 kd subunit	ACY66433	Scylla paramamosain	320	3
						ConsensusfromContig78130_full_fwd_frame_2		Coenobita	64	1	peptidyl-prolyl cis-trans isomerase H-like	XP_003742389	Metaseiulus occidentalis	363	4
5E	ConsensusfromContig80801_full_fwd_frame_0		Coenobita	219	4	ConsensusfromContig28493_full_rev_frame_1		Coenobita	239	3	ConsensusfromContig80801 full fwd frame 0		Coenobita	3574	8
	ConsensusfromContig28493_full_rev_frame_1		Coenobita	73	1	ConsensusfromContig80801_full_fwd_frame_0		Coenobita	238	4	ConsensusfromContig114956 full rev frame 1		Coenobita	3524	3
	ConsensusfromContig109225_full_fwd_frame_2		Coenobita	71	2	ConsensusfromContig84076_full_fwd_frame_1		Coenobita	203	3	ConsensusfromContig67413 full fwd frame 0		Coenobita	3156	1
	ConsensusfromContig27957_full_rev_frame_0		Coenobita	69	1	calcified cuticle protein CP19.0 isoform A	ABB91674	Callinectes sapidus	200	4	ConsensusfromContig28493 full rev frame 1		Coenobita	2576	6
	ConsensusfromContig109676_full_fwd_frame_0		Coenobita	55	1	ConsensusfromContig27965_full_rev_frame_1		Coenobita	180	3	ConsensusfromContig27957 full rev frame 0		Coenobita	1993	1
	ConsensusfromContig114956_full_rev_frame_1		Coenobita	55	1	ConsensusfromContig67413_full_fwd_frame_0		Coenobita	166	3	ConsensusfromContig27965_full_rev_frame_1		Coenobita	1239	5
						ConsensusfromContig44642_full_rev_frame_2		Coenobita	159	3	ConsensusfromContig80653_full_fwd_frame_0 (crustacyanin A1 )		Coenobita	1188	2
						ConsensusfromContig27957_full_rev_frame_0		Coenobita	104	1	ADP-ribosylation factor-like protein 3	EHJ74704	Danaus plexippus	1105	4
						ConsensusfromContig109676_full_fwd_frame_0		Coenobita	81	1	GTPase SAR1 and related small G proteins	EFX85937	Daphnia pulex	870	4
						vesicle coat complex COPII GTPase subunit SAR1	ACY69967	Cimex lectularius	72	1	ConsensusfromContig109225_full_fwd_frame_2		Coenobita	803	2
						mitochondrial ATP synthase subunit alpha	ACK44331	Drosophila silvestris	66	1	ConsensusfromContig89286_full_rev_frame_1		Coenobita	741	2
						Calponin homology domain	NP_001191867	Acyrthosiphon pisum	113	3	ConsensusfromContig79881_full_fwd_frame_2		Coenobita	737	4
											ConsensusfromContig44642_full_rev_frame_2		Coenobita	664	2
											ConsensusfromContig82266_full_fwd_frame_0 (GTPase SAR1 and related small G proteins)		Coenobita	636	3
											ConsensusfromContig109676_full_fwd_frame_0		Coenobita	632	2
											ConsensusfromContig29101_full_rev_frame_2 ( ADP-ribosylation factor )		Coenobita	615	2
											ConsensusfromContig108330_full_fwd_frame_0		Coenobita	596	3
											crustacyanin-A1 precursor	ACL37112	Panulirus cygnus	511	1
											Ubiquitin	XP_550846	Anopheles gambiae	568	15
											ConsensusfromContig84076_full_fwd_frame_1		Coenobita	475	2
											ADP ribosylation factor	XP_966753	Tribolium castaneum	470	2
											ConsensusfromContig78584 full rev frame 2		Coenobita	369	4
											Chromosome segregation ATPases	XP_002414430	Ixodes scapularis	228	2
6E	ConsensusfromContig109750_full_rev_frame_0		Coenobita	192	3	ConsensusfromContig80793_full_rev_frame_0		Coenobita	560	10	ConsensusfromContig84076_full_fwd_frame_1; ConsensusfromContig48845_full_rev_frame_2		Coenobita	10421	5
	ConsensusfromContig77737_full_rev_frame_2 (peroxiredoxin)		Coenobita	157	3	glutathione S transferase D1	AEB54656	Procambarus clarkii	405	8	ConsensusfromContig114956_full_rev_frame_1		Coenobita	6144	3
	Ras-related protein Rab-2	ACO10816	Caligus rogercresseyi	124	2	ConsensusfromContig84076_full_fwd_frame_1		Coenobita	339	5	ConsensusfromContig77737_full_rev_frame_2 (peroxiredoxin)		Coenobita	4615	6
	ConsensusfromContig114956_full_rev_frame_1		Coenobita	110	2	triosephosphate isomerase	ADN52396	Eriocheir sinensis	236	4	ConsensusfromContig56178_full_fwd_frame_1		Coenobita	4582	2
	peroxiredoxin	AAL28430	Drosophila melanogaster	109	2	ConsensusfromContig109750_full_rev_frame_0 (triosephosphate isomerase)		Coenobita	258	4	Ubiquitin	XP_001845257	Culex quinquefasciatus	4411	16
	ConsensusfromContig110093_full_fwd_frame_2		Coenobita	105	2	Peroxiredoxin	ACF35639	Eriocheir sinensis	251	5	ConsensusfromContig78322_full_rev_frame_2; ConsensusfromContig42540_full_fwd_frame_1; ConsensusfromContig93752_full_rev_frame_1		Coenobita	3463	5
	ConsensusfromContig32512_full_rev_frame_2		Coenobita	91	2	ConsensusfromContig14210_full_rev_frame_1 (glutathione S-transferase)		Coenobita	246	5	Rab GTPase family 1	AGC10822	Eriocheir sinensis	3181	4
	ConsensusfromContig78603_full_rev_frame_0		Coenobita	90	2	ConsensusfromContig48845_full_rev_frame_2		Coenobita	218	3	ConsensusfromContig80793_full_rev_frame_0		Coenobita	2944	9
	ConsensusfromContig56178_full_fwd_frame_1		Coenobita	84	1	ConsensusfromContig110093_full_fwd_frame_2 (Peroxiredoxin)		Coenobita	212	3	Putative rab35 member ras oncoprotein family	JAA54907	Rhipicephalus pulchellus	2672	7
	ConsensusfromContig80801_full_fwd_frame_0		Coenobita	78	2	ConsensusfromContig77737_full_rev_frame_2 (Peroxiredoxin)		Coenobita	197	3	Peroxiredoxin	XP_002066945	Drosophila willistoni	2581	4
	ConsensusfromContig80793_full_rev_frame_0		Coenobita	74	2	ATP synthase delta	EFR22427	Anopheles darlingi	151	3	ConsensusfromContig110093_full_fwd_frame_2 ( cytosolic thioredoxin peroxidase)		Coenobita	2313	3
	ConsensusfromContig64301_full_rev_frame_0		Coenobita	73	1	ConsensusfromContig78022_full_rev_frame_1		Coenobita	146	3	ConsensusfromContig81907_full_rev_frame_2		Coenobita	2178	1
	ConsensusfromContig48845_full_rev_frame_2		Coenobita	62	1	ConsensusfromContig47371_full_rev_frame_1		Coenobita	136	2	Ras-related protein Rab-10	ACO10653	Caligus rogercresseyi	2008	4
	ConsensusfromContig80518_full_fwd_frame_2		Coenobita	56	1	ConsensusfromContig29432_full_rev_frame_0 (Peroxiredoxin)		Coenobita	135	2	ConsensusfromContig82277_full_rev_frame_2 (Rab family protein)		Coenobita	1917	3
						ConsensusfromContig45170_full_fwd_frame_1 (glutathione S transferase)		Coenobita	118	2	ConsensusfromContig32512_full_rev_frame_2		Coenobita	1736	5
						Ras-related protein Rab-2	ACO13165	Lepeophtheirus salmonis	99	1	ConsensusfromContig93752_full_rev_frame_1; ConsensusfromContig42540_full_fwd_frame_1; ConsensusfromContig78322_full_rev_frame_2		Coenobita	1618	3
						ConsensusfromContig64301_full_rev_frame_0		Coenobita	90	1	ConsensusfromContig80801_full_fwd_frame_0		Coenobita	1381	7
						ConsensusfromContig83879_full_rev_frame_1 (Ras-related protein Rab-2)		Coenobita	86	1	ConsensusfromContig64301_full_rev_frame_0		Coenobita	1355	1
						ConsensusfromContig56178_full_fwd_frame_1		Coenobita	84	1	ConsensusfromContig85384_full_rev_frame_2; ConsensusfromContig48845_full_rev_frame_2; ConsensusfromContig84076_full_fwd_frame_1		Coenobita	1336	2
						ConsensusfromContig44642_full_rev_frame_2		Coenobita	84	1	ConsensusfromContig28646_full_rev_frame_0		Coenobita	1277	3
						ConsensusfromContig85384_full_rev_frame_2		Coenobita	82	1	Crustacean calcium-binding protein 23	P80364	Homarus americanus	1261	3
						ConsensusfromContig112901_full_fwd_frame_2 (ATP synthase)		Coenobita	80	1	ConsensusfromContig109750_full_rev_frame_0 (triosephosphate isomerase)		Coenobita	1143	6
						ConsensusfromContig114956_full_rev_frame_1		Coenobita	131	2	ConsensusfromContig80510_full_rev_frame_0		Coenobita	1082	2
						ConsensusfromContig4764_full_rev_frame_0		Coenobita	74	1	triosephosphate isomerase	ABB81879	Fenneropenaeus chinensis	1022	2
											ConsensusfromContig29432_full_rev_frame_0		Coenobita	1014	3
											ConsensusfromContig28493_full_rev_frame_1		Coenobita	890	3
											ConsensusfromContig81037_full_rev_frame_0		Coenobita	860	1
											ConsensusfromContig44642_full_rev_frame_2		Coenobita	822	2
											proteasome subunit alpha	XP_314945	Anopheles gambiae	682	3
											ConsensusfromContig27957_full_rev_frame_0		Coenobita	651	2
											ConsensusfromContig45170_full_fwd_frame_1		Coenobita	636	1
											ConsensusfromContig83346_full_rev_frame_0; ConsensusfromContig80793_full_rev_frame_0		Coenobita	511	5
											glutathione S transferase	AAQ74442	Rhipicephalus appendiculatus	469	3
											ConsensusfromContig77926_full_rev_frame_2 (mitochondrial manganese superoxide dismutase )		Coenobita	420	2
											mitochondrial manganese superoxide dismutase	AAZ81617	Macrobrachium rosenbergii	375	2
											ConsensusfromContig81144_full_rev_frame_0 (Ubiquitin)		Coenobita	305	3
											ConsensusfromContig35747_full_rev_frame_1		Coenobita	264	2
											ConsensusfromContig78015_full_fwd_frame_1		Coenobita	247	2
											serine protease K12H4 7	ACO15310	Caligus clemensi	196	1
7E	cytosolic manganese superoxide dismutase	AEK77429	Macrobrachium nipponense	210	3	EF-hand, calcium binding motif	EJY71683	Oxytricha trifallax	565	12	cytosolic manganese superoxide dismutase	AAO42751	Palaemonetes pugio	16828	4
	14-3-3 protein	AFD28274	Scylla paramamosain	187	3	cytoplasmic manganese superoxide dismutase	CAR85671	Xantho poressa	503	10	14 3 3 zeta	AFD33362	Scylla paramamosain	16740	6
	ConsensusfromContig109750_full_rev_frame_0 (triosephosphate isomerase)		Coenobita	119	2	14-3-3 protein	AFQ20813	Portunus trituberculatus	359	6	ConsensusfromContig85153_full_rev_frame_0 (cytosolic manganese superoxide dismutase)		Coenobita	11847	4
	ConsensusfromContig32822_full_rev_frame_0 (OET17, calcyphosine)		Coenobita	90	1	olfactory enriched transcipt 17.17	AAL04110	Homarus americanus	283	4	ConsensusfromContig32822_full_rev_frame_0		Coenobita	6600	2
	ConsensusfromContig29432_full_rev_frame_0 (peroxiredoxin)		Coenobita	82	2	ConsensusfromContig85153_full_rev_frame_0		Coenobita	223	3	ConsensusfromContig56178_full_fwd_frame_1		Coenobita	5046	3
	ConsensusfromContig114956_full_rev_frame_1		Coenobita	78	1	thioredoxin-dependent peroxide reductase	XP_001948034	Acyrthosiphon pisum	195	4	ConsensusfromContig28051_full_rev_frame_0		Coenobita	4095	1
	ConsensusfromContig80571_full_rev_frame_1 (phosphoglycerate mutase)		Coenobita	76	2	ConsensusfromContig32822_full_rev_frame_0 (EF-hand, calcium binding motif)		Coenobita	174	2	ConsensusfromContig77737_full_rev_frame_2 (Peroxiredoxin)		Coenobita	3965	6
	ConsensusfromContig56178_full_fwd_frame_1		Coenobita	74	1	Peroxiredoxin-6	EGI62739	Acromyrmex echinatior	166	3	ConsensusfromContig114956_full_rev_frame_1		Coenobita	3441	3
	oxygen-independent coproporphyrinogen III oxidase	ZP_01302555	Sphingomonas sp.	67	1	ConsensusfromContig17144_full_fwd_frame_1; ConsensusfromContig90974_full_rev_frame_2		Coenobita	156	2	ConsensusfromContig44775_full_rev_frame_2 (14-3-3 protein)		Coenobita	2616	1
	ConsensusfromContig35747_full_rev_frame_1 (Endoplasmic reticulum protein ERp29)		Coenobita	65	1	ConsensusfromContig56178_full_fwd_frame_1		Coenobita	150	2	ConsensusfromContig109750_full_rev_frame_0 (triosephosphate isomerase)		Coenobita	2575	5
	ConsensusfromContig80518_full_fwd_frame_2 (Glutathione-S-Transferase)		Coenobita	60	1	ConsensusfromContig28613_full_rev_frame_1 (EF-hand, calcium binding motif)		Coenobita	122	2	ConsensusfromContig35747_full_rev_frame_1; ConsensusfromContig26433_full_rev_frame_0		Coenobita	2379	5
	CoA-binding domain-containing protein	YP_001769462	Methylobacterium sp.	60	1	ConsensusfromContig109750_full_rev_frame_0 (triosephosphate isomerase)		Coenobita	121	2	ConsensusfromContig110093_full_fwd_frame_2 (Peroxiredoxin)		Coenobita	2144	3
	ConsensusfromContig77534_full_rev_frame_0 (NADH:ubiquinone oxidoreductase)		Coenobita	59	1	ConsensusfromContig80793_full_rev_frame_0		Coenobita	115	2	Peroxiredoxin	XP_002077958	Drosophila simulans	2148	5
	FK506-binding protein	EEH18592	Paracoccidioides brasiliensis	57	1	elongation factor 1 alpha	ADC97984	Aulacorthum albimagnoliae	114	2	ConsensusfromContig110086_full_rev_frame_1		Coenobita	1718	2
	ConsensusfromContig80793_full_rev_frame_0 (Glutathione-S-transferase)		Coenobita	56	1	ConsensusfromContig44775_full_rev_frame_2		Coenobita	111	2	GTP-binding nuclear protein Ran	XP_564524	Anopheles gambiae	1639	3
						ConsensusfromContig48845_full_rev_frame_2; ConsensusfromContig47371_full_rev_frame_1; ConsensusfromContig84076_full_fwd_frame_1		Coenobita	87	1	ConsensusfromContig108678_full_fwd_frame_0 (prohibtin protein)		Coenobita	1589	7
						triosephosphate isomerase	ADN52396	Eriocheir sinensis	79	1	ConsensusfromContig26433_full_rev_frame_0; ConsensusfromContig35747_full_rev_frame_1		Coenobita	1510	4
						ConsensusfromContig35747_full_rev_frame_1		Coenobita	78	1	ConsensusfromContig80518_full_fwd_frame_2		Coenobita	1408	5
						ConsensusfromContig35858_full_rev_frame_0		Coenobita	78	1	ConsensusfromContig29432_full_rev_frame_0		Coenobita	1203	2
						ConsensusfromContig41255_full_rev_frame_1		Coenobita	70	1	Histidine phosphatase	EFX86204	Daphnia pulex	1177	4
						tRNA 2-selenouridine synthase	ZP_08959355	Halomonas sp.	75	1	ConsensusfromContig80571_full_rev_frame_1		Coenobita	1086	1
						ConsensusfromContig50037_full_rev_frame_0; ConsensusfromContig3249_full_rev_frame_0		Coenobita	71	1	ConsensusfromContig84140_full_rev_frame_1 (Histidine phosphatase)		Coenobita	1067	2
											triosephosphate isomerase	ADN52396	Eriocheir sinensis	1034	4
											ConsensusfromContig84076_full_fwd_frame_1; ConsensusfromContig85384_full_rev_frame_2		Coenobita	1020	4
											ConsensusfromContig64301_full_rev_frame_0		Coenobita	894	1
											ConsensusfromContig3249_full_rev_frame_0;K ConsensusfromContig50037_full_rev_frame_0		Coenobita	886	1
											ConsensusfromContig79932_full_fwd_frame_1		Coenobita	820	3
											ConsensusfromContig81907_full_rev_frame_2		Coenobita	761	2
											voltage-dependent anion-selective channel	ADJ94951	Eriocheir sinensis	720	6
											ConsensusfromContig77534_full_rev_frame_0 (NADH ubiquinone oxidoreductase)		Coenobita	691	5
											ConsensusfromContig50037_full_rev_frame_0; ConsensusfromContig3249_full_rev_frame_0		Coenobita	552	1
											Protein l(2)37Cc	EFN69844	Camponotus floridanus	529	5
											Tropomyosin	EFZ16118	Solenopsis invicta	527	5
											ConsensusfromContig85384_full_rev_frame_2; ConsensusfromContig84076_full_fwd_frame_1		Coenobita	479	2
											Phosphoglycerate mutase 2	ACO14734	Caligus clemensi	450	3
											ConsensusfromContig28613_full_rev_frame_1		Coenobita	416	2
											NADH:ubiquinone oxidoreductase NDUFV2/24 kDa	EFX75440	Daphnia pulex	384	3
											ConsensusfromContig78116_full_rev_frame_1		Coenobita	383	2
											ConsensusfromContig43585_full_fwd_frame_1		Coenobita	309	2
											Putative 20s proteasome regulatory subunit alpha	JAA59228	Rhipicephalus pulchellus	247	3
8E	14-3-3 protein	AFD28274	Scylla paramamosain	205	3	14-3-3 zeta	ADI87601	Fenneropenaeus merguiensis	447	8	glyceraldehyde 3 phosphate dehydrogenase	ADU87475	Neopetrolisthes maculatus	20854	10
	cytosolic manganese superoxide dismutase	AEK77429	Macrobrachium nipponense	154	3	cytosolic manganese superoxide dismutase	ADB90400	Marsupenaeus japonicus	410	8	ConsensusfromContig9100_full_rev_frame_2 (glyceraldehyde 3 phosphate dehydrogenase)		Coenobita	10225	2
	voltage-dependent anion-selective channel	ADJ94951	Eriocheir sinensis	101	2	ConsensusfromContig85153_full_rev_frame_0		Coenobita	264	4	ConsensusfromContig78044_full_rev_frame_1 (malate dehydrogenase)		Coenobita	6940	6
	ConsensusfromContig29592_full_rev_frame_0 (carbonyl rductase)		Coenobita	98	2	tropomyosin	XP_001999696	Drosophila mojavensis	226	5	14 3 3 protein	AFD28274	Scylla paramamosain	3995	6
	ConsensusfromContig80571_full_rev_frame_1 (phosphoglycerate mutase)		Coenobita	84	2	ConsensusfromContig28984_full_fwd_frame_2 (14-3-3 zeta)		Coenobita	171	4	malate dehydrogenase	ACY66481	Scylla paramamosain	3903	4
	tropomyosin	AAC48288	Homarus americanus	77	1	Voltage-dependent anion channel	EFX77112	Daphnia pulex	172	3	arginine kinase	NP_001011603	Megachile rotundata	3644	5
	ConsensusfromContig28984_full_fwd_frame_0 (14-3-3 protein)		Coenobita	57	1	ConsensusfromContig35858_full_rev_frame_0 (14-3-3 zeta)		Coenobita	151	2	lactate dehydrogenase	XP_002007947	Drosophila mojavensis	3085	5
						NADH-ubiquinone dehydrogenase	XP_002402024	Ixodes scapularis	118	2	tropomyosin	AAT40866	Tyrophagus putrescentiae	2910	5
						triosephosphate isomerase	ADN52396	Eriocheir sinensis	113	2	ConsensusfromContig81485_full_fwd_frame_2 (cytosolic malate dehydrogenase)		Coenobita	2492	4
						malate dehydrogenase	XP_002006381	Drosophila mojavensis	106	2	Ecdysone-inducible gene L3	NP_476581	Drosophila melanogaster	2383	4
						ConsensusfromContig78044_full_rev_frame_1 (malate dehydrogenase)		Coenobita	106	2	Ribosomal protein L10 family	ACY66540	Scylla paramamosain	2218	3
						ConsensusfromContig109750_full_rev_frame_0 (triosephosphate isomerase)		Coenobita	87	1	ConsensusfromContig32852 full fwd frame 0		Coenobita	2088	2
						ConsensusfromContig44775_full_rev_frame_2 (14-3-3 zeta)		Coenobita	79	1	cytosolic manganese superoxide dismutase	AEK77429	Macrobrachium nipponense	1970	3
						ConsensusfromContig77534_full_rev_frame_0 (NADH-ubiquinone dehydrogenase)		Coenobita	77	1	ConsensusfromContig85153_full_rev_frame_0 (cytosolic manganese superoxide dismutase)		Coenobita	1915	2
						ConsensusfromContig84273_full_fwd_frame_2 (Voltage-dependent anion channel)		Coenobita	68	1	ribosomal protein S3	ACR78696	Rimicaris exoculata	1877	4
											ConsensusfromContig31896_full_rev_frame_2		Coenobita	1640	3
											receptor for activated protein kinase c1	ABU49887	Penaeus monodon	1199	6
											ConsensusfromContig35858_full_rev_frame_0 (14 3 3 like protein)		Coenobita	1182	2
											ribosomal phosphoprotein P0	DAA34132	Amblyomma variegatum	957	3
											60S acidic ribosomal protein P0	ADV40160	Latrodectus hesperus	922	2
											40S ribosomal protein S3	XP_001599651	Nasonia vitripennis	944	4
											ConsensusfromContig52669_full_fwd_frame_1 (glyceraldehyde 3 phosphate dehydrogenase)		Coenobita	826	1
											ConsensusfromContig31520_full_rev_frame_1 (receptor for activated protein kinase c1)		Coenobita	822	2
											ConsensusfromContig56178 full fwd frame 1		Coenobita	725	1
											ConsensusfromContig44775_full_rev_frame_2 (14 3 3 like protein)		Coenobita	716	2
											heat shock protein 90	AGC54636	Scylla paramamosain	655	6
											ConsensusfromContig44336_full_rev_frame_1		Coenobita	618	4
											ConsensusfromContig110086_full_rev_frame_1		Coenobita	590	1
											ConsensusfromContig2084_full_fwd_frame_1		Coenobita	549	5
											ConsensusfromContig78277_full_fwd_frame_0		Coenobita	548	2
											ConsensusfromContig81844_full_rev_frame_0 (heat shock protein 90)		Coenobita	508	1
											ConsensusfromContig23991_full_fwd_frame_0		Coenobita	444	1
											carotenoid binding protein	BAE44463	Bombyx mori	394	3
											Putative copper zinc superoxide dismutase	JAA55780	Rhipicephalus pulchellus	332	2
											3-hydroxyacyl-CoA dehydrogenase	EFX73881	Daphnia pulex	294	3
											serine protease K12H4 7	ACO15310	Caligus clemensi	230	3
											60S ribosomal protein l13	ABX75438	Lycosa singoriensis	214	3
9E	glyceraldehyde-3-phosphate dehydrogenase	ACK56132	Portunus trituberculatu	189	4	glyceraldehyde-3-phosphate dehydrogenase	YP_002430524	Desulfatibacillum alkenivorans	454	10	glyceraldehyde-3-phosphate dehydrogenase	ADU87475.1	Neopetrolisthes maculatus	20854	10
	ConsensusfromContig78044_full_rev_frame_1 (malate dehydrogenase)		Coenobita	161	3	Tropomyosin	XP_001999696	Drosophila mojavensis	347	7	ConsensusfromContig9100_full_rev_frame_2 (GAPDH)		Coenobita	10225	2
	receptor for activated protein kinase c1	ABU49887	Penaeus monodon	76	2	ConsensusfromContig78044_full_rev_frame_1 (malate dehydrogenase)		Coenobita	274	4	ConsensusfromContig78044_full_rev_frame_1 (malate dehydrogenase)		Coenobita	6940	6
	ConsensusfromContig85153_full_rev_frame_0 (manganese superoxide dismutase )		Coenobita	72	1	malate dehydrogenase	AEL23074	Cherax quadricarinatus	249	4	arginine kinase	XP_003695937.1	Apis florea	5881	6
	tropomyosin	AAA28966	Drosophila melanogaster	67	1	ConsensusfromContig85153_full_rev_frame_0		Coenobita	139	2	14-3-3 protein	AFD28274.1	Scylla paramamosain	3995	6
	ConsensusfromContig29592_full_rev_frame_0 (carbonyl reductase)		Coenobita	64	1	ConsensusfromContig110404_full_fwd_frame_0		Coenobita	116	2	manganese superoxide dismutase	AFD61666.1	Cherax quadricarinatus	3293	3
	ConsensusfromContig45714_full_rev_frame_0 (sodium potassium-transporting ATPase )		Coenobita	57	1	ConsensusfromContig52669_full_fwd_frame_1 (glyceraldehyde-3-phosphate dehydrogenase)		Coenobita	114	1	lactate dehydrogenase	ABB36437.1	Drosophila melanogaster	3137	3
	ConsensusfromContig110087_full_rev_frame_1 (thioredoxin)		Coenobita	56	1	ConsensusfromContig45714_full_rev_frame_0		Coenobita	107	1	tropomyosin	AAT40866.1	Tyrophagus putrescentiae	2910	5
	ConsensusfromContig32852_full_fwd_frame_0 (4-hydroxy-2-oxoglutarate aldolase)		Coenobita	55	1	ConsensusfromContig44336_full_rev_frame_1		Coenobita	82	1	ConsensusfromContig81485_full_fwd_frame_2 (malate dehydrogenase)		Coenobita	2492	4
						ConsensusfromContig110087_full_rev_frame_1		Coenobita	69	1	ConsensusfromContig32852_full_fwd_frame_0		Coenobita	2087	2
											ConsensusfromContig85153_full_rev_frame_0 (manganese superoxide dismutase )		Coenobita	1915	2
											ribosomal protein S3	ACR78696.1	Rimicaris exoculata	1877	4
											ConsensusfromContig47491_full_rev_frame_2 (60S acidic ribosomal protein)		Coenobita	1694	3
											ConsensusfromContig31896_full_rev_frame_2		Coenobita	1640	3
											14 3 3 like protein	AAY56092.1	Penaeus monodon	1468	4
											ConsensusfromContig35858_full_rev_frame_0 (14-3-3 protein)		Coenobita	1181	2
											60S acidic ribosomal protein	DAA34132.1	Amblyomma variegatum	957	3
											ConsensusfromContig52669_full_fwd_frame_1 (GAPDH)		Coenobita	825	1
											ConsensusfromContig31520_full_rev_frame_1 (receptor for activated protein kinase C)		Coenobita	822	2
											receptor for activated protein kinase C	EFX70343.1	Daphnia pulex	729	5
											ConsensusfromContig56178_full_fwd_frame_1		Coenobita	724	1
											ConsensusfromContig44775_full_rev_frame_2 (14-3-3 protein)		Coenobita	715	2
											hsp90	AGC54636.1	Scylla paramamosain	655	6
											ConsensusfromContig44336_full_rev_frame_1		Coenobita	618	4
											malate dehydrogenase	AEP03089.1	Miletus boisduvali	594	2
											ConsensusfromContig110086_full_rev_frame_1		Coenobita	589	1
											ConsensusfromContig78277_full_fwd_frame_0		Coenobita	548	2
											ConsensusfromContig81844_full_rev_frame_0 (hsp90)		Coenobita	507	1
											ConsensusfromContig23991_full_fwd_frame_0		Coenobita	444	1
											carotenoid binding protein	NP_001036998.1	Bombyx mori	427	4
10E	arginine kinase	NP_001011603	Apis mellifera	228	4	GAPDH	EIE81131.1	Rhizopus delemar	429	9	arginine kinase	AAC39040.1	Apis mellifera	33342	11
	glyceraldehyde-3-phosphate dehydrogenase	ACK56132	Portunus trituberculatus	185	3	arginine kinase	XP_002046272.1	Drosophila virilis	368	7	GAPDH	P00357	Homarus americanus	12601	7
	ConsensusfromContig30565_full_rev_frame_1 (hydroxyacid oxidase)		Coenobita	147	3	ConsensusfromContig52669_full_fwd_frame_1 (GAPDH)		Coenobita	114	1	ConsensusfromContig9100_full_rev_frame_2 (GAPDH)		Coenobita	5946	2
	tropomyosin	AAC48288	Homarus americanus	129	2	ConsensusfromContig2084_full_fwd_frame_1		Coenobita	114	2	ConsensusfromContig108959_full_rev_frame_0		Coenobita	5182	4
	ConsensusfromContig78044_full_rev_frame_1 (malate dehydrogenase )		Coenobita	75	1	ConsensusfromContig30669_full_fwd_frame_2		Coenobita	97	2	ConsensusfromContig78044_full_rev_frame_1 (malate dehydrogenase)		Coenobita	3341	7
	ConsensusfromContig28277_full_fwd_frame_0 (translation initiation factor 2)		Coenobita	67	1	ConsensusfromContig27788_full_rev_frame_0 (translation initiation factor 3)		Coenobita	85	1	lactate dehydrogenase	EFX89380.1	Daphnia pulex	2666	2
	ConsensusfromContig27788_full_rev_frame_0 (translation initiation factor 3)		Coenobita	64	1	ConsensusfromContig35401_full_rev_frame_0		Coenobita	74	1	ConsensusfromContig27836_full_fwd_frame_2		Coenobita	2512	4
	G protein alpha subunit	AAA28585	Drosophila melanogaster	57	2	ConsensusfromContig78044_full_rev_frame_1		Coenobita	74	1	ConsensusfromContig30565_full_rev_frame_1		Coenobita	1950	5
						ConsensusfromContig81379_full_fwd_frame_2		Coenobita	69	1	ConsensusfromContig25049_full_rev_frame_2		Coenobita	1685	2
						ConsensusfromContig37036_full_fwd_frame_2		Coenobita	60	1	tropomyosin	EFN72212.1	Camponotus floridanus	1613	8
						ConsensusfromContig37064_full_fwd_frame_0; ConsensusfromContig65291_full_rev_frame_1; ConsensusfromContig44572_full_fwd_frame_1		Coenobita	60	1	RNA binding protein squid	NM_001260159.2	Drosophila melanogaster	1592	4
						ConsensusfromContig28277_full_fwd_frame_0		Coenobita	60	1	ConsensusfromContig29513_full_rev_frame_0 (RNA binding protein squid)		Coenobita	1568	2
						ConsensusfromContig31221_full_fwd_frame_1		Coenobita	60	1	ConsensusfromContig633_full_fwd_frame_1 (RNA binding protein squid)		Coenobita	1568	2
											ConsensusfromContig2084_full_fwd_frame_1		Coenobita	1230	6
											ConsensusfromContig52669_full_fwd_frame_1 (GAPDH)		Coenobita	991	1
											ConsensusfromContig79931_full_fwd_frame_2		Coenobita	909	3
											laminin receptor	ABH10628.1	Litopenaeus vannamei	801	2
											ConsensusfromContig30221_full_rev_frame_0		Coenobita	761	5
											transaldolase	H9HGA6	Atta cephalotes	645	4
											ConsensusfromContig88167_full_rev_frame_0		Coenobita	613	2
											ConsensusfromContig83931_full_rev_frame_1		Coenobita	604	2
											Short chain specific acyl CoA dehydrogenase	EGI57190.1	Acromyrmex echinatior	570	4
											malate dehydrogenase	AAY63978.1	Lysiphlebus testaceipes	533	2
											hsp20	ACR53995.1	Drosophila melanogaster	458	3
											ConsensusfromContig78006_full_fwd_frame_2 (laminin receptor)		Coenobita	386	3
											ConsensusfromContig110329_full_rev_frame_1		Coenobita	280	2
11E	actin	ACD37723	Cicer arietinum	210	4	actin	EIW81961.1	Coniophora puteana	1059	18	actin	ADG45302.1	Marsupenaeus japonicus	52381	24
	arginine kinase	NP_001011603	Apis mellifera	200	3	Isocitrate DH	XP_003399046.1	Bombus terrestris	458	9	ConsensusfromContig35530_full_rev_frame_2		Coenobita	5446	3
	ConsensusfromContig86526_full_rev_frame_0 (glutamine synthetase)		Coenobita	120	2	aldolase	XP_001851198.1	Culex quinquefasciatus	422	9	arginine kinase	AAF43437.1	Eriocheir sinensis	5100	12
	ribosome-associated protein	BAB78527	Bombyx mori	99	1	ConsensusfromContig86526_full_rev_frame_0		Coenobita	205	4	ConsensusfromContig49799_full_rev_frame_2		Coenobita	4805	2
	ConsensusfromContig32340_full_fwd_frame_0 (isocitrate dehydrogenase)		Coenobita	98	1	ConsensusfromContig36749_full_rev_frame_0 (isocitrate DH)		Coenobita	162	3	glutamine synthetase	AGA83299.1	Penaeus monodon	3592	5
	ConsensusfromContig35530_full_rev_frame_2; ConsensusfromContig57240_full_rev_frame_0 (juvenile hormone inducible protein)		Coenobita	87	2	ConsensusfromContig32340_full_fwd_frame_0 (isocitrate DH)		Coenobita	146	2	EF2	XP_001354162.1	Drosophila pseudoobscura pseudoobscura	3411	6
	ConsensusfromContig112392_full_fwd_frame_2 (Ecdysteroid kinase)		Coenobita	56	1	ConsensusfromContig43934_full_rev_frame_0		Coenobita	105	2	ConsensusfromContig86526_full_rev_frame_0 (glutamine synthetase)		Coenobita	2429	5
	ConsensusfromContig81048_full_rev_frame_0		Coenobita	55	1	ConsensusfromContig80547_full_fwd_frame_1 (aldolase)		Coenobita	103	2	ConsensusfromContig57240_full_rev_frame_0		Coenobita	2352	1
						ConsensusfromContig826_full_rev_frame_1 (aldolase)		Coenobita	95	2	ConsensusfromContig112392_full_fwd_frame_2		Coenobita	2232	3
						ConsensusfromContig57240_full_rev_frame_0		Coenobita	76	1	EF1	CBE70970.1	Oleria didymaea ramona	2147	10
						ConsensusfromContig35401_full_rev_frame_0		Coenobita	74	1	isocitrate dehydrogenase	XP_001845030.1	Culex quinquefasciatus	2112	4
						ConsensusfromContig80831_full_fwd_frame_1		Coenobita	73	1	GAPDH	ADU87477.1	Oncopagurus orientalis	2072	5
						ConsensusfromContig86298_full_rev_frame_0		Coenobita	70	1	ConsensusfromContig32340_full_fwd_frame_0 (isocitrate dehydrogenase)		Coenobita	2027	2
						ConsensusfromContig35530_full_rev_frame_2		Coenobita	65	1	ConsensusfromContig61511_full_rev_frame_1		Coenobita	1646	2
											ConsensusfromContig9100_full_rev_frame_2 (GAPDH)		Coenobita	1636	2
											ConsensusfromContig83931_full_rev_frame_1 (aldolase)		Coenobita	1544	4
											Short chain specific acyl CoA dehydrogenase	AAO01112.1	Drosophila pseudoobscura	1502	6
											ConsensusfromContig82947_full_fwd_frame_0		Coenobita	1399	3
											ConsensusfromContig36749_full_rev_frame_0 (isocitrate dehydrogenase)		Coenobita	1180	3
											ConsensusfromContig82892_full_rev_frame_2		Coenobita	1042	1
											ribosome associated protein P40	BAB78527.1	Bombyx mori	880	5
											citrate synthase	XP_003739390.1	Metaseiulus occidentalis	856	3
											ConsensusfromContig15557_full_rev_frame_2 (glutamine synthetase)		Coenobita	850	1
											ConsensusfromContig43934_full_rev_frame_0 (glutamine synthetase)		Coenobita	850	1
											aldolase	EFA04932.1	Tribolium castaneum	833	5
											ConsensusfromContig10046_full_fwd_frame_0		Coenobita	806	1
											ConsensusfromContig34532_full_fwd_frame_2		Coenobita	765	3
											ConsensusfromContig62694_full_fwd_frame_2		Coenobita	754	1
											ConsensusfromContig27671_full_rev_frame_2		Coenobita	696	4
											ConsensusfromContig112805_full_fwd_frame_0 (aldolase)		Coenobita	591	2
											hexokinase	ABA63173.1	Anopheles arabiensis	501	2
											ConsensusfromContig88167_full_rev_frame_0		Coenobita	322	2
											ConsensusfromContig28763_full_rev_frame_0		Coenobita	247	3
12E	F1-ATP synthase beta subunit	ABI34071	Pacifastacus leniusculus	447	7	tubulin alpha	CAG03982.1	Tetraodon nigroviridis	1157	19	tubulin alpha	EDW38107.1	Drosophila persimilis	23482	18
	alpha-1-tubulin	AAC47522	Gecarcinus lateralis	314	5	tubulin beta	EFZ14304.1	Solenopsis invicta	1008	19	ATP synthase	ACU31112.1	Childia sp.	17272	13
	beta-1 tubulin	EF095147	Homarus americanus	301	6	ATP synthase	AES62833.1	Medicago truncatula	767	15	ConsensusfromContig31496_full_fwd_frame_1 (tubulin alpha)		Coenobita	13497	11
	eukaryotic initiation factor 4A	ABG67961	Callinectes sapidus	119	2	protein disulfide isomerase	ADY90107.1	Penaeus monodon	280	6	tubulin beta	AAB07482.1	Homarus americanus	6948	12
	ConsensusfromContig80552_full_rev_frame_1 (enolase)		Coenobita	87	2	thioredoxin	XP_003424375.1	Nasonia vitripennis	269	5	EF1	AAA28526.1	Drosophila melanogaster	6028	10
	ConsensusfromContig88167_full_rev_frame_0 (catalase)		Coenobita	67	1	ConsensusfromContig31496_full_fwd_frame_1 (tubulin alpha)		Coenobita	235	3	ConsensusfromContig88167_full_rev_frame_0		Coenobita	4291	4
	ConsensusfromContig80548_full_rev_frame_1 (calraticulin)		Coenobita	64	1	ConsensusfromContig110800_full_fwd_frame_2		Coenobita	161	2	actin	EFZ09249.1	Solenopsis invicta	4091	7
	protein disulfide isomerase	ADY90107	Penaeus monodon	60	1	ConsensusfromContig113644_full_fwd_frame_2		Coenobita	106	2	ConsensusfromContig80758_full_rev_frame_1 (enolase)		Coenobita	3280	3
	glutathione reductase	ZP_08416680	Weissella cibaria	58	1	ConsensusfromContig82928_full_rev_frame_0; ConsensusfromContig89315_full_rev_frame_0 (tubulin beta)		Coenobita	105	2	ConsensusfromContig77793_full_rev_frame_2 (ATP synthase)		Coenobita	3174	1
						ConsensusfromContig80552_full_rev_frame_1 (enolase)		Coenobita	103	1	ConsensusfromContig110113_full_rev_frame_2		Coenobita	2979	4
						ConsensusfromContig80872_full_rev_frame_1		Coenobita	99	2	ConsensusfromContig89315_full_rev_frame_0 (tubulin beta)		Coenobita	2029	2
						ConsensusfromContig112915_full_rev_frame_0		Coenobita	83	1	ConsensusfromContig82928_full_rev_frame_0 (tubulin beta)		Coenobita	2029	2
						ConsensusfromContig80758_full_rev_frame_1		Coenobita	79	1	ConsensusfromContig80548_full_rev_frame_1 (calreticulin)		Coenobita	2027	3
						ConsensusfromContig80548_full_rev_frame_1 (calreticulin)		Coenobita	73	1	ConsensusfromContig31598_full_rev_frame_1 (ATP synthase)		Coenobita	2017	2
						ConsensusfromContig28310_full_fwd_frame_0 (ATP synthase)		Coenobita	69	1	enolase	P56252	Homarus gammarus	1576	6
						ConsensusfromContig88167_full_rev_frame_0		Coenobita	66	1	ConsensusfromContig26577_full_rev_frame_1		Coenobita	1482	2
						ConsensusfromContig29457_full_rev_frame_0		Coenobita	64	1	Rab GDP dissociation inhibitor alpha	EFX87450.1	Daphnia pulex	1404	6
											ConsensusfromContig110800_full_fwd_frame_2 (tubulin beta)		Coenobita	1403	2
											TIF 4A	ABG67961.1	Callinectes sapidus	1245	7
											ConsensusfromContig33019_full_rev_frame_0 (tubulin beta)		Coenobita	1227	3
											calreticulin	ABC50166.1	Fenneropenaeus chinensis	943	3
											ConsensusfromContig80552_full_rev_frame_1		Coenobita	741	1
											ConsensusfromContig31496_full_fwd_frame_0 (tubulin alpha)		Coenobita	714	2
											catalase	AET34916.1	Macrobrachium rosenbergii	654	3
											hexokinase	ADD20426.1	Glossina morsitans morsitans	588	5
											ConsensusfromContig57240_full_rev_frame_0		Coenobita	571	1
											ConsensusfromContig32677_full_fwd_frame_1		Coenobita	461	1
											ConsensusfromContig84349_full_rev_frame_0 (catalase)		Coenobita	442	1
											ConsensusfromContig5363_full_fwd_frame_0 (tubulin beta)		Coenobita	363	1
											Laminin receptor	ABH10628.1	Litopenaeus vannamei	328	3
											ConsensusfromContig78006_full_fwd_frame_2 (Laminin receptor )		Coenobita	317	1
											thioredoxin	EFA09317.1	Tribolium castaneum	261	1
											ConsensusfromContig19315_full_rev_frame_2		Coenobita	244	1
											ATP dependent RNA helicase	CAA56197.1	Drosophila melanogaster	175	4
1G	beta-1 tubulin	EF095147	Homarus americanus	387	7	catalase	ACI13850.2	Portunus trituberculatus	1087	22	ATP synthase	ACB36913.1	Litopenaeus vannamei	21500	11
	alpha-1-tubulin	AAC47522	Gecarcinus lateralis	312	7	tubulin beta	EFZ14304.1	Solenopsis invicta	1070	23	ConsensusfromContig25049_full_rev_frame_2 (ATP synthase)		Coenobita	12615	2
	ConsensusfromContig79010_full_fwd_frame_0 (calsequestrin)		Coenobita	165	3	tubulin alpha	EHB00535.1	Heterocephalus glaber	824	15	ConsensusfromContig33429_full_fwd_frame_0 (tubulin alpha)		Coenobita	10511	3
	protein-disulfide isomerase	ACD44938	Scylla paramamosain	91	2	protein disulfide isomerase	ACN89260.1	Litopenaeus vannamei	628	10	ConsensusfromContig31496_full_fwd_frame_1 (ATP synthase)		Coenobita	10413	11
	ConsensusfromContig80548_full_rev_frame_1 (calreticulin)		Coenobita	78	1	ConsensusfromContig31496_full_fwd_frame_1 (tubulin alpha)		Coenobita	392	7	tubulin alpha	GB10009-PB	Apis mellifera	10364	10
	ConsensusfromContig25049_full_rev_frame_2 (catalase)		Coenobita	70	1	ConsensusfromContig25049_full_rev_frame_2		Coenobita	335	5	Protein disulfide isomerase	ACN89260.1	Litopenaeus vannamei	10064	9
						ConsensusfromContig26577_full_rev_frame_1		Coenobita	273	4	tubulin beta	AAB07482.1	Homarus americanus	7333	11
						ConsensusfromContig79010_full_fwd_frame_0		Coenobita	227	3	ConsensusfromContig88167_full_rev_frame_0		Coenobita	6915	5
						ATP synthase	YP_006716665.1	Pelobacter carbinolicus	223	4	ConsensusfromContig79010_full_fwd_frame_0 (protein disulfid isomerase)		Coenobita	6858	4
						ConsensusfromContig78240_full_fwd_frame_2		Coenobita	204	2	ConsensusfromContig80548_full_rev_frame_1 (calreticulin)		Coenobita	5657	8
						ConsensusfromContig81228_full_rev_frame_1		Coenobita	142	3	ConsensusfromContig81309_full_fwd_frame_0		Coenobita	5045	4
						ConsensusfromContig1407_full_fwd_frame_0		Coenobita	122	2	Catalase	AET34916.1	Macrobrachium rosenbergii	3785	8
						ConsensusfromContig82928_full_rev_frame_0; ConsensusfromContig89315_full_rev_frame_0 (tubulin beta)		Coenobita	107	2	ConsensusfromContig109711_full_rev_frame_1		Coenobita	3727	2
						transglutaminase	YP_001624686.1	Renibacterium salmoninarum	77	1	ConsensusfromContig26577_full_rev_frame_1		Coenobita	3693	1
						ConsensusfromContig80548_full_rev_frame_1		Coenobita	73	1	ConsensusfromContig37063_full_fwd_frame_2		Coenobita	2877	1
						ConsensusfromContig77986_full_fwd_frame_0		Coenobita	71	1	ConsensusfromContig15227_full_rev_frame_1		Coenobita	2580	1
											ConsensusfromContig31598_full_rev_frame_1 (ATP synthase)		Coenobita	2568	3
											ConsensusfromContig26380_full_fwd_frame_2		Coenobita	2491	5
											ConsensusfromContig81228_full_rev_frame_1		Coenobita	2395	3
											ConsensusfromContig77793_full_rev_frame_2 (ATP synthase)		Coenobita	2170	1
											ConsensusfromContig37063_full_fwd_frame_1		Coenobita	1940	3
											ConsensusfromContig110800_full_fwd_frame_2 (tubulin beta)		Coenobita	1787	3
											ConsensusfromContig112167_full_fwd_frame_1 (catalase)		Coenobita	1478	1
											ConsensusfromContig115046_full_fwd_frame_1		Coenobita	1389	1
											ConsensusfromContig33019_full_rev_frame_0 (tubulin beta)		Coenobita	1271	4
											Glucose 6 phosphate isomerase	AF310780.1	Automate gardineri	1126	2
											Pyruvate kinase	ABO21408.1	Litopenaeus vannamei	1093	7
											ConsensusfromContig78240_full_fwd_frame_2 (calreticulin)		Coenobita	1086	5
											ConsensusfromContig59947_full_fwd_frame_0		Coenobita	963	1
											ConsensusfromContig28310_full_fwd_frame_0		Coenobita	958	2
											ConsensusfromContig84349_full_rev_frame_0 (catalase)		Coenobita	901	2
											ConsensusfromContig89315_full_rev_frame_0 (tubulin beta)		Coenobita	427	1
											ConsensusfromContig82928_full_rev_frame_0 (tubulin beta)		Coenobita	427	1
											Elongation factor 1 alpha	AAD21849.1	Heteromysis formosa	379	1
											ConsensusfromContig36027_full_fwd_frame_1		Coenobita	316	2
											polyubiquitin	NP_001261383	Drosophila melanogaster	162	10
2G	putative chaperonin GroL	XP_003371438	Trichinella spiralis	219	4	HSP60	AFA36427.1	Portunus trituberculatus	597	12	hsp60	EGI60183.1	Acromyrmex echinatior	6793	11
	HSP 70	ABM90803	Dendrolimus punctatus	194	4	protein disulfide isomerase	AEE36486.1	Fenneropenaeus chinensis	509	9	ConsensusfromContig33429_full_fwd_frame_0		Coenobita	6327	4
	protein disulfide isomerase	ACN89260	Litopenaeus vannamei	142	4	hsp70	ADV59560.1	Paracyclopina nana	212	4	ConsensusfromContig91554_full_rev_frame_2		Coenobita	6034	2
	ConsensusfromContig81309_full_fwd_frame_0 (luciferase)		Coenobita	79	1	ConsensusfromContig82003_full_rev_frame_2 (hsp70)		Coenobita	174	3	ConsensusfromContig79010_full_fwd_frame_0 (protein disulfide isomerase)		Coenobita	5923	4
	ConsensusfromContig33429_full_fwd_frame_0 (thioredoxin)		Coenobita	61	1	ConsensusfromContig812289_full_rev_frame_1		Coenobita	148	2	ConsensusfromContig25049_full_rev_frame_2		Coenobita	5733	2
						ConsensusfromContig109711_full_rev_frame_1 (protein disulfide isomerase)		Coenobita	80	1	hsp70	ABF18258.1	Aedes aegypti	4037	6
						ConsensusfromContig81309_full_fwd_frame_0		Coenobita	78	1	ConsensusfromContig81309_full_fwd_frame_0		Coenobita	3917	3
						ConsensusfromContig80527_full_fwd_frame_1 (hsp70)		Coenobita	77	1	ConsensusfromContig88167_full_rev_frame_0		Coenobita	3800	4
											ATP synthase	ABI34071.1	Pacifastacus leniusculus	2772	9
											ConsensusfromContig109711_full_rev_frame_1 (protein disulfide isomerase)		Coenobita	2650	3
											ConsensusfromContig115046_full_fwd_frame_1		Coenobita	2056	1
											chaperonin	EAA13612	Anopheles gambiae	1948	8
											ConsensusfromContig77817_full_fwd_frame_1		Coenobita	1925	2
											ConsensusfromContig37063_full_fwd_frame_2		Coenobita	1914	1
											hsp90	AGC54636.1	Scylla paramamosain	1573	5
											ConsensusfromContig31046_full_rev_frame_0		Coenobita	1442	3
											ubiquitin	XP_550846.3	Anopheles gambiae	1402	14
											ConsensusfromContig26577_full_rev_frame_1		Coenobita	1399	1
											ConsensusfromContig15629_full_fwd_frame_0 (hsp90)		Coenobita	1363	4
											ConsensusfromContig81228_full_rev_frame_1		Coenobita	1339	3
											catalase	AET34916.1	Macrobrachium rosenbergii	1295	7
											ConsensusfromContig31496_full_fwd_frame_1 (tubulin alpha)		Coenobita	1219	5
											tubulin alpha	NP_476772.1	Drosophila melanogaster	1180	5
											hemocyanin	ABR14694.1	Marsupenaeus japonicus	1086	6
											ConsensusfromContig84349_full_rev_frame_0 (catalase)		Coenobita	1017	3
											ConsensusfromContig82267_full_rev_frame_1 (hsp60)		Coenobita	951	3
											phosphoglucose isomerase	ACS27516.1	Colias eurytheme	743	5
											pyruvate kinase	ABY66598.1	Litopenaeus vannamei	404	5
											conserved protein	GK15917	Drosophila willistoni	355	6
											ConsensusfromContig5520_full_fwd_frame_2		Coenobita	343	1
											succinate dehydrogenase	JAA72360.1	Ixodes ricinus	246	5
3G	Bip	AFQ62791	Litopenaeus vannamei	301	6	hemocyanin	ADZ15149.1	Litopenaeus vannamei	1084	23	hsp70	ABF18258.1	Aedes aegypti	21465	10
	hemocyanin	AEG64817	Eriocheir sinensis	70	2	hsp70	EFN61604.1	Camponotus floridanus	627	12	ConsensusfromContig80527_full_fwd_frame_1 (hsp70)		Coenobita	11580	2
	N-acetyltransferase	YP_003812257	gamma proteobacterium HdN1	60	1	ConsensusfromContig82003_full_rev_frame_2 (hsp70)		Coenobita	167	3	ConsensusfromContig82003_full_rev_frame_2 (hsp70)		Coenobita	9400	2
						ConsensusfromContig80551_full_fwd_frame_0		Coenobita	136	2	ConsensusfromContig80551_full_fwd_frame_0 (hsp70)		Coenobita	4231	4
						ConsensusfromContig80527_full_fwd_frame_1 (hsp70)		Coenobita	114	2	hemocyanin	AAL27460.1	Penaeus monodon	2236	5
						ConsensusfromContig85252_full_rev_frame_2		Coenobita	73	1	ConsensusfromContig81168_full_rev_frame_2		Coenobita	1929	3
						ConsensusfromContig18312_full_fwd_frame_2		Coenobita	64	1	ConsensusfromContig81047_full_rev_frame_2 (hsp70)		Coenobita	1678	2
						ConsensusfromContig113739_full_rev_frame_2		Coenobita	63	1	glu pro tRNA synthetase	AGB92285.1	Scardiella approximatella	476	2
						ConsensusfromContig69220_full_rev_frame_0; ConsensusfromContig3066_full_rev_frame_2; ConsensusfromContig33600_full_rev_frame_2		Coenobita	62	1	ConsensusfromContig109695_full_rev_frame_2		Coenobita	327	2
						ConsensusfromContig40556_full_fwd_frame_2		Coenobita	62	1
4G	HSP 90	ACJ01642	Eriocheir sinensis	220	4	hemocyanin	AEG64817.1	Eriocheir sinensis	648	13	hsp70	BAJ78982.1	Marsupenaeus japonicus	4067	9
	molecular chaperone HtpG	GAA47176	Clonorchis sinensis	143	3	hsp90	gb|ACQ90225.1|	Portunus trituberculatus	159	3	hsp90	AFX84559.1	Lygus hesperus	3683	7
	HSP 70	ABF18258	Aedes aegypti	139	3	ConsensusfromContig40556_full_fwd_frame_2		Coenobita	133	2	ConsensusfromContig82003_full_rev_frame_2 (hsp70)		Coenobita	2537	3
	endoplasmin	ACS75351	Locusta migratoria	87	3	hsp70	ACA84007.1	Haemaphysalis longicornis	116	2	ConsensusfromContig80527_full_fwd_frame_1 (hsp70)		Coenobita	1810	2
	ConsensusfromContig85811_full_fwd_frame_0 (Acyl-CoA dehydrogenase)		Coenobita	71	1	carboxylesterase	YP_003165471.1	Accumulibacter phosphatis	84	1	hemocyanin	ABV58636.1	Metapenaeus ensis	1458	3
	hemocyanin	AEG64817	Eriocheir sinensis	58	1	ConsensusfromContig82003_full_rev_frame_2; ConsensusfromContig80527_full_fwd_frame_1 (hsp70)		Coenobita	77	1	ConsensusfromContig15629_full_fwd_frame_0 (hsp90)		Coenobita	1245	2
											ConsensusfromContig81844_full_rev_frame_0 (hsp90)		Coenobita	1136	2
											ConsensusfromContig47227_full_rev_frame_2		Coenobita	682	3
											ConsensusfromContig27127_full_fwd_frame_1		Coenobita	572	2
											ConsensusfromContig80551_full_fwd_frame_0 (hsp70)		Coenobita	561	2
											hsp80	CAD59258.1	Darwinula stevensoni	482	2
											ConsensusfromContig78138_full_rev_frame_0		Coenobita	438	3
											ConsensusfromContig30298_full_rev_frame_0		Coenobita	345	1
											serine protease	ACO15310.1	Caligus clemensi	292	1
5G	HSP90 (ConsensusfromContig27768_full_fwd_frame_1; ConsensusfromContig81844_full_rev_frame_0; ConsensusfromContig15629_full_fwd_frame_0)		Coenobita	164	3	endoplasmin	XP_001844128.1	Culex quinquefasciatus	894	17	ConsensusfromContig15629_full_fwd_frame_0 (hsp90)		Coenobita	10470	2
	endoplasmin	ACS75351	Locusta migratoria	113	3	Histidine kinase-like ATPase	XP_321706.5	Anopheles gambiae	843	16	hsp90	CAJ28987.1	Ceratitis capitata	8163	11
	gelsolin	CCI71879	Homarus americanus	97	2	tumor rejection antigen	XP_002413149.1	Ixodes scapularis	599	11	ConsensusfromContig81844_full_rev_frame_0 (hsp90)		Coenobita	6467	2
	EF2b	NP_525105	Drosophila melanogaster	94	2	hemocyanin	AEG64817.1	Eriocheir sinensis	486	10	EF2	XP_975635.1	Tribolium castaneum	3340	12
	hemocyanin	CAD87762	Perla marginata	61	1	hsp90	XP_002063871.1	Drosophila willistoni	391	8	ConsensusfromContig103621_full_rev_frame_0 (EF)		Coenobita	2116	2
	ATPase CDC48 subfamily	EFX72171	Daphnia pulex	61	1	ConsensusfromContig27768_full_fwd_frame_1		Coenobita	128	2	ConsensusfromContig27768_full_fwd_frame_1 (hsp90)		Coenobita	1623	3
						ConsensusfromContig81844_full_rev_frame_0 (hsp90)		Coenobita	110	2	chromobox protein homolog 3	XP_003243341.1	Acyrthosiphon pisum	1560	1
						ConsensusfromContig86082_full_fwd_frame_0		Coenobita	105	2	ATPase	AEE61431.1	Apis florea	1385	13
						ConsensusfromContig15629_full_fwd_frame_0 (hsp90)		Coenobita	80	1	hemocyanin	ABV58636.1	Metapenaeus ensis	1174	3
											gelsolin	CCI71880.1	Homarus americanus	1034	8
											ConsensusfromContig59083_full_fwd_frame_1 (hsp90)		Coenobita	985	2
											ConsensusfromContig110317_full_fwd_frame_0 (hsp90)		Coenobita	726	1
											ConsensusfromContig34115_full_fwd_frame_0		Coenobita	668	2
											glycogen phosphorylase	BAJ23879.1	Marsupenaeus japonicus	607	8
											serine protease	ACO15310.1	Caligus clemensi	470	1
											ConsensusfromContig77694_full_rev_frame_0		Coenobita	457	3
											endoplasmic reticulum membrane fusion protein	AAF17568.1	Drosophila melanogaster	378	5
											glycosyl transferase	NP_001163490.1	Drosophila melanogaster	362	3
											ConsensusfromContig103948_full_rev_frame_1 (EF2)		Coenobita	195	2
6G	glycoprotein 93	NP_651601	Drosophila melanogaster	83	1	hsp70	XP_002401154.1	Ixodes scapularis	277	6	ubiquitin	XP_550846.3	Anopheles gambiae	28184	29
	26S proteasome regulatory subunit	XP_002407373	Ixodes scapularis	83	1	26S proteasome regulatory subunit	XP_002407373.1	Ixodes scapularis	199	4	hsp90	ACS75351.1	Locusta migratoria	3495	7
	Tudor staphylococcal nuclease	AEK49107	Penaeus monodon	82	2	endoplasmin	ACS75351.1	Locusta migratoria	115	2	ConsensusfromContig15629_full_fwd_frame_0 (hsp90)		Coenobita	2988	3
	ATP-citrate synthase	XP_623083	Apis mellifera	74	1	ConsensusfromContig59543_full_rev_frame_2		Coenobita	96	2	ConsensusfromContig88167_full_rev_frame_0		Coenobita	2410	4
						methyltransferase	EKD45392.1	uncultured bacterium	74	1	EF2	BAM18989.1	Papilio polytes	2117	7
											ConsensusfromContig27852_full_rev_frame_0 (ubiquitin)		Coenobita	2087	3
											ConsensusfromContig81844_full_rev_frame_0 (hsp90)		Coenobita	1799	1
											ConsensusfromContig57845_full_fwd_frame_1		Coenobita	1750	2
											ConsensusfromContig34474_full_fwd_frame_1		Coenobita	1587	3
											ConsensusfromContig31888_full_rev_frame_1 (ubiquitin)		Coenobita	1324	2
											ConsensusfromContig110270_full_rev_frame_0 (ubiquitin)		Coenobita	1324	2
											ConsensusfromContig73466_full_fwd_frame_0		Coenobita	1279	1
											ConsensusfromContig44495_full_rev_frame_2		Coenobita	814	2
											ConsensusfromContig27768_full_fwd_frame_1 (hsp90)		Coenobita	649	3
											ConsensusfromContig2325_full_rev_frame_1		Coenobita	605	1
											Preprotein translocase Sec61	XP_002005983.1	Drosophila mojavensis	598	2
											ConsensusfromContig3775_full_rev_frame_1		Coenobita	555	1
											gelsolin	CCI71879.1	Homarus americanus	347	4
											NADH-ubiquinone oxidoreductase	XP_001356709.2	Drosophila pseudoobscura pseudoobscura	340	5
											serine protease	ACO15310.1	Caligus clemensi	236	2
7G	ConsensusfromContig28051_full_rev_frame_0 (xanthine dehydrogenase/oxidase)		Coenobita	63	1	ConsensusfromContig90974_full_rev_frame_2		Coenobita	144	3	ConsensusfromContig54204_full_fwd_frame_2		Coenobita	7809	4
	carbamoyl-phosphate synthase	YP_823133	Candidatus Solibacter usitatus	58	1	ConsensusfromContig25946_full_fwd_frame_2		Coenobita	137	3	ConsensusfromContig28051_full_rev_frame_0		Coenobita	2227	2
						ConsensusfromContig115875_full_fwd_frame_1		Coenobita	136	3	ConsensusfromContig57845_full_fwd_frame_1		Coenobita	1735	1
						major facilitator transporter	ABV99912.1	Salinispora arenicola	121	2	ConsensusfromContig108788_full_fwd_frame_0		Coenobita	1682	1
						ConsensusfromContig27902_full_fwd_frame_1		Coenobita	100	2	ConsensusfromContig81048_full_rev_frame_0		Coenobita	1574	2
						ConsensusfromContig57845_full_fwd_frame_1 (cuticle protein)		Coenobita	83	1
						trehalose	XP_001985945	Drosophila grimshawi	76	1
						ring-hydroxylating dioxygenase	YP_001260833	Sphingomonas wittichii	74	1
						Alpha-tubulin suppressor	XP_001993649	Drosophila grimshawi	72	1
						ConsensusfromContig108788_full_fwd_frame_0		Coenobita	68	1
						cuticle protein	XP_002061935.1	Drosophila willistoni	67	1
						cytochrome P450	EEC19243.1	Ixodes scapularis	67	1
8G	clathrin	ACY44823	Libinia emarginata	73	2	ConsensusfromContig108788_full_fwd_frame_0		Coenobita	119	2	ubiquitin	XP_550846.3	Anopheles gambiae	7204	15
	ConsensusfromContig81048_full_rev_frame_0		Coenobita	56	1	ConsensusfromContig90974_full_rev_frame_2; ConsensusfromContig17144_full_fwd_frame_1		Coenobita	98	1	ConsensusfromContig108788_full_fwd_frame_0		Coenobita	1146	1
						fimbrial assembly protein	EFE52677.1	Providencia rettgeri	74	1	ConsensusfromContig54204_full_fwd_frame_2		Coenobita	1068	2
						trypsin	XP_001847026.1	Culex quinquefasciatus	64	1	ConsensusfromContig64225_full_rev_frame_0		Coenobita	993	1
											Vesicle coat complex COPI	EFX89146.1	Daphnia pulex	368	4
											ConsensusfromContig89626_full_fwd_frame_0 (Vesicle coat complex COPI)		Coenobita	338	1
											ConsensusfromContig110329_full_rev_frame_1		Coenobita	325	2
											clathrin	ACY44823.1	Libinia emarginata	116	6
9G	ConsensusfromContig57845_full_fwd_frame_1 (cuticle protein)		Coenobita	56	1	cationic trypsin	XP_003929837	Saimiri boliviensis boliviensis	213	4	ubiquitin	XP_001845257.1	Culex quinquefasciatus	21017	30
						ConsensusfromContig23420_full_fwd_frame_2		Coenobita	96	2	ConsensusfromContig57845_full_fwd_frame_1		Coenobita	1571	3
						ConsensusfromContig57845_full_fwd_frame_1		Coenobita	83	1	ConsensusfromContig27852_full_rev_frame_0 (ubiquitin)		Coenobita	1328	4
						LamG domain-containing protein jellyroll fold domain-containing protein	YP_003509361.1	Stackebrandtia nassauensis	77	1	ribosomal protein L40	NP_476776.1	Drosophila melanogaster	1328	4
						2';5' RNA ligase	EFU60408.1	Actinomyces sp.	76	1	ConsensusfromContig88494_full_fwd_frame_2		Coenobita	615	1
						ConsensusfromContig73654_full_rev_frame_2 (cationic trypsin)		Coenobita	60	1
10G	myosin	EHJ67857	Danaus plexippus	83	2	myosin	EFA07932	Tribolium castaneum	323	5	myosin	EHJ67857.1	Danaus plexippus	492	5
	sensory box/GGDEF family protein	YP_002540690	Agrobacterium radiobacter	68	1	Ribose-binding protein of ribose ABC transporter	EEP89808.1	Yersinia kristensenii	114	2
	laminin	EFN82670	Harpegnathos saltator	68	1	ConsensusfromContig78915_full_fwd_frame_2		Coenobita	70	1
	ConsensusfromContig87576_full_rev_frame_1 (myosin)		Coenobita	67	1	DNA-directed RNA polymerase III	ACO15732.1	Caligus clemensi	64	1
						ConsensusfromContig87576_full_rev_frame_1		Coenobita	61	1
11G	spectrin	XP_002433506	Ixodes scapularis	379	8	Spectrin	EFX88672	Daphnia pulex	1431	28	polyubiquitin	XP_550846.3	Anopheles gambiae	8015	29
	ConsensusfromContig84462_full_fwd_frame_0 (ankyrin)		Coenobita	75	1	phosphate ABC transporter permease	ADL03004.1	Clostridium saccharolyticum	115	2	spectrin	EFX88672.1	Daphnia pulex	3875	22
						LuxR family transcriptional regulator	ADC57464.1	Klebsiella variicola	77	1	ConsensusfromContig89277_full_rev_frame_0 (spectrin)		Coenobita	1635	2
						cation efflux pump	EED33747.1	gamma proteobacterium	72	1	ConsensusfromContig84462_full_fwd_frame_0		Coenobita	697	2
