# Supplementary material for: Morphology and Histochemistry of the Aesthetasc-Associated Epidermal Glands in Terrestrial Hermit Crabs of the Genus Coenobita (Decapoda: Paguroidea)
Source: PLoS One. 2014 May 7;9(5):e96430. doi: 10.1371/journal.pone.0096430 (PMC4013018; doi:10.1371/journal.pone.0096430)
Supplement: Table S3 — The complete list of proteins present exclusively in the glandular tissue. (XLSX) [file pone.0096430.s003.xlsx]

## Sheet: Glands only
	Mascot				MS BLAST				MSE
	Accession	Species	Score	Peptide hits	Accession	Species	Score	Peptide hits	Accession	Species	Score	Peptide hits
alpha 2 macroglobulin (ConsensusfromContig31628_full_rev_frame_1)						Coenobita	112	2		Coenobita	2516	3
alpha 2-macroglobulin					ABD61456	Scylla serrata	278	6
alpha spectrin	EFX88672	Daphnia pulex	296	6	XP_002083280	Drosophila simulans	617	13
Aspartate protease cathepsin D									AEO94539	Triatoma infestans	520	2
coagulation factor XI					XP_001845410	Culex quinquefasciatus	72	1
coatomer protein complex					NP_001166195	Bombyx mori	71	1
coatomer protein complex (ConsensusfromContig810 full rev frame 0)										Coenobita	639	2
coatomer protein delta, isoform B									NP_001162642	Drosophila melanogaster	723	5
coatomer subunit delta-like									XP_003700942	Megachile rotundata	738	6
ConsensusfromContig101727_full_rev_frame_0										Coenobita	955	1
ConsensusfromContig109090_full_rev_frame_1										Coenobita	833	3
ConsensusfromContig110093_full_fwd_frame_2		Coenobita	108	3		Coenobita	77	1		Coenobita	2264	7
ConsensusfromContig110182_full_rev_frame_2		Coenobita	68	1
ConsensusfromContig110333_full_rev_frame_0										Coenobita	376	1
ConsensusfromContig111234_full_fwd_frame_0										Coenobita	1989	3
ConsensusfromContig111333_full_rev_frame_2						Coenobita	65	1
ConsensusfromContig112781_full_rev_frame_2						Coenobita	72	1
ConsensusfromContig112901_full_fwd_frame_2						Coenobita	128	2
ConsensusfromContig115516_full_rev_frame_1										Coenobita	477	1
ConsensusfromContig11887_full_rev_frame_1; ConsensusfromContig38994_full_rev_frame_0						Coenobita	76	1
ConsensusfromContig12456 full rev frame 1										Coenobita	386	1
ConsensusfromContig14210_full_rev_frame_1		Coenobita	57	1		Coenobita	95	1
ConsensusfromContig15411_full_fwd_frame_0; ConsensusfromContig37868_full_rev_frame_2						Coenobita	63	1
ConsensusfromContig24388_full_fwd_frame_1						Coenobita	61	1
ConsensusfromContig25049_full_rev_frame_2; ConsensusfromContig26577_full_rev_frame_1						Coenobita	165	3		Coenobita	8816	2
ConsensusfromContig27788 full rev frame 0										Coenobita	369	2
ConsensusfromContig28034_full_fwd_frame_1						Coenobita	65	1
ConsensusfromContig28107_full_rev_frame_1										Coenobita	365	1
ConsensusfromContig28115 full fwd frame 0						Coenobita	135	2		Coenobita	757	2
ConsensusfromContig28576_full_rev_frame_1		Coenobita	69	2
ConsensusfromContig29785_full_rev_frame_1										Coenobita	706	3
ConsensusfromContig30363 full rev frame 0										Coenobita	335	2
ConsensusfromContig30565 full rev frame 1											448	5
ConsensusfromContig32822 full rev frame 0										Coenobita	3800	2
ConsensusfromContig33937 full rev frame 1										Coenobita	1040	2
ConsensusfromContig34210_full_fwd_frame_0										Coenobita	1225	1
ConsensusfromContig35747 full rev frame 1										Coenobita	321	3
ConsensusfromContig37368_full_fwd_frame_0										Coenobita	380	3
ConsensusfromContig37432_full_rev_frame_1		Coenobita	73	1						Coenobita	1826	2
ConsensusfromContig38334_full_fwd_frame_2						Coenobita	62	1
ConsensusfromContig38890_full_rev_frame_1						Coenobita	66	1
ConsensusfromContig41055_full_fwd_frame_2										Coenobita	646	1
ConsensusfromContig42813_full_fwd_frame_1						Coenobita	88	1
ConsensusfromContig43493_full_fwd_frame_0						Coenobita	71	1
ConsensusfromContig43977_full_rev_frame_1						Coenobita	132	2
ConsensusfromContig46299_full_rev_frame_2						Coenobita	205	4		Coenobita	1487	1
ConsensusfromContig46635_full_rev_frame_2										Coenobita	349	1
ConsensusfromContig48214_full_fwd_frame_1										Coenobita	338	1
ConsensusfromContig60539_full_rev_frame_0										Coenobita	797	1
ConsensusfromContig68377_full_fwd_frame_1		Coenobita	68	1		Coenobita	66	1
ConsensusfromContig75555_full_fwd_frame_1										Coenobita	569	1
ConsensusfromContig76092_full_fwd_frame_2; ConsensusfromContig85752_full_rev_frame_0						Coenobita	60	1
ConsensusfromContig76889_full_fwd_frame_1										Coenobita	1413	1
ConsensusfromContig77555_full_rev_frame_1		Coenobita	55	1						Coenobita	377	2
ConsensusfromContig77970_full_fwd_frame_2										Coenobita	347	3
ConsensusfromContig78175_full_rev_frame_1										Coenobita	576	3
ConsensusfromContig78371 full rev frame 2										Coenobita	1253	2
ConsensusfromContig79899_full_rev_frame_1		Coenobita	82	2
ConsensusfromContig80585 full rev frame 1										Coenobita	1366	2
ConsensusfromContig80707_full_rev_frame_1		Coenobita	79	1						Coenobita	3580	2
ConsensusfromContig80732_full_rev_frame_1										Coenobita	749	2
ConsensusfromContig80793_full_rev_frame_0										Coenobita	1380	5
ConsensusfromContig80831_full_fwd_frame_1		Coenobita	61	1		Coenobita	88	1		Coenobita	1020	2
ConsensusfromContig80908_full_fwd_frame_1						Coenobita	116	2		Coenobita	2076	4
ConsensusfromContig81783_full_fwd_frame_1						Coenobita	71	1
ConsensusfromContig82267 full rev frame 1										Coenobita	423	1
ConsensusfromContig87576_full_rev_frame_1		Coenobita	66	1
ConsensusfromContig87774_full_fwd_frame_1		Coenobita	54	1
ConsensusfromContig88167_full_rev_frame_0		Coenobita	81	1		Coenobita	103	1		Coenobita	4972	4
ConsensusfromContig96050_full_fwd_frame_0										Coenobita	448	3
ConsensusfromContig98685_full_fwd_frame_0						Coenobita	113	2
ConsensusfromContig99141 full fwd frame 0										Coenobita	580	4
C-type lectin (ConsensusfromContig110279_full_fwd_frame_0)		Coenobita	82	1						Coenobita	1730	1
emp24 cargo transport protein (ConsensusfromContig108988_full_fwd_frame_0)										Coenobita	307	2
gamma-interferon inducible lysosomal thiol reductase					XP_002400600	Ixodes scapularis	65	1
GF13947 gene product from transcript GF13947-RA									XP_001965778	Drosophila ananassae	603	2
GH15863 gene product from transcript GH15863-RA, Peptidase_C26					XP_001983370	Drosophila grimshawi	105	2
GI11496 gene product from transcript GI11496-RA									EDW19490	Drosophila mojavensis	437	1
GI22644 gene product from transcript GI22644-RA					XP_002000219	Drosophila mojavensis	70	1
GL17639 (ConsensusfromContig35747 full rev frame 1)										Coenobita	321	3
GL18119 gene product from transcript GL18119-RA					XP_002028397	Drosophila persimilis	65	1
glutathione-S-transferase (ConsensusfromContig523_full_rev_frame_0)						Coenobita	77	1
glutathione-S-transferase (ConsensusfromContig80526_full_rev_frame_0)										Coenobita	426	3
glutathione-S-transferase (ConsensusfromContig83104_full_rev_frame_0)										Coenobita	765	1
GST_N_Metaxin									XP_002430330	Pediculus humanus corporis	489	4
hypothetical protein					EFX67436	Daphnia pulex	70	1
hypothetical protein					EFX72439	Daphnia pulex	66	1
hypothetical protein KGM_19876									EHJ65678	Danaus plexippus	676	1
hypothetical protein TcasGA2_TC004251									EFA13199.1	Tribolium castaneum	303	1
S-formylglutathione hydrolase (ConsensusfromContig31027 full rev frame 1)										Coenobita	392	1
signal peptidase complex subunit 3-like					XP_003739905	Metaseiulus occidentalis	65	1
Sorting nexin-12									XP_002432737.1	Pediculus humanus corporis	841	3
Trafficking protein particle complex subunit 10									XP_003742750	Metaseiulus occidentalis	671	2
Transient receptor potential-gamma protein									EFN78599	Harpegnathos saltator	439	1
uncharacterized protein									XP_003748091	Metaseiulus occidentalis	531	2
